# Supplementary material for: Type I-F CRISPR-Cas resistance against virulent phages results in abortive infection and provides population-level immunity
Source: Nat Commun. 2019 Dec 4;10:5526. doi: 10.1038/s41467-019-13445-2 (PMC6892833; doi:10.1038/s41467-019-13445-2)
Supplement: Supplementary file 3 — Source Data [file 41467_2019_13445_MOESM3_ESM.xlsx]

## Sheet: Figure 1
B- EOP								C- ECOI								D- Phage burst
																(also see Supp. Figure 1)
phiTE								phiTE								phiTE
strain	rep	#	dilution		Titre (pfuml-1)	EOP		strain	rep	#	dilution		Titre (pfuml-1)	ECOI		strain	rep
WT (pBR322)	1	443	1e-08		443000000000	1.03		WT (pBR322)	1	154	0.0001		150000000	85.083		WT (pBR322)	1	120.457
	2	402			402000000000	0.931			2	219			220000000	120.99			2	32.9652
	3	450			450000000000	1.04			3	170			170000000	93.92			3	71.3977
				AV	432000000000	1						AV	180000000	100			AV	74.94
				SD	25900000000	0.0601						SD	30000000	18.711			SD	43.8534
1xTE (pBR322)	1	82	1e-06		820000000	0.0019		1xTE (pBR322)	1	78	0.001		7800000	4.3094		1xTE (pBR322)	1	1.28904
	2	144			1440000000	0.00334			2	101			10000000	5.58			2	0.829342
	3	37			370000000	0.000857			3	43			4300000	2.38			3	0.676532
				AV	877000000	0.00203						AV	7400000	4.09			AV	0.932
				SD	537000000	0.00124						SD	3000000	1.6136			SD	0.31881
3xTE (pBR322)	1	27	0.0001		2700000	6.25e-06		3xTE (pBR322)	1	150	0.01		1500000	0.8287		3xTE (pBR322)	1	-0.0084792
	2	38			3800000	8.8e-06			2	227			2300000	1.25			2	-0.0010195
	3	73			7300000	1.69e-05			3	109			1100000	0.6			3	-0.014319
				AV	4600000	1.07e-05						AV	1600000	0.9			AV	-0.0079
				SD	2400000	5.56e-06						SD	600000	0.331			SD	0.006666
WT pTA46 (ToxIN)	1	87	0.001		870000	2.02e-06		WT pTA46 (ToxIN)	1	143	0.01		1400000	0.7901		WT pTA46 (ToxIN)	1	0.00202726
	2	61			610000	1.41e-06			2	29	0.001		2900000	1.6			2	0.00296048
	3	95			950000	2.2e-06			3	165	0.01		1700000	0.91			3	0.00395364
				AV	810000	1.88e-06						AV		1.1			AV	0.00298
				SD	178000	4.11808e-07						SD		0.438			SD	0.000963
phiM1								phiM1								phiM1
strain	rep		dilution		Titre	EOP		strain	rep	#	dilution		Titre (pfuml-1)	ECOI		strain	rep
WT (pBR322)	1	40	1e-08		40000000000	0.536		WT (pBR322)	1	85	0.0001		85000000	52.41		WT (pBR322)	1	16.7
	2	84			84000000000	1.13			2	52			52000000	153.61			2	11.9
	3	100			100000000000	1.34			3	29			29000000	93.98			3	11.2
				AV	74700000000	1						AV	55000000	100			AV	13.3
				SD	31100000000	0.416						SD	2.81484e+07	50.87			SD	3.02
1xM1 (pBR322)	1	140	1e-07		14000000000	0.188		1xM1 (pBR322)	1	235	0.001		24000000	14.82		1xM1 (pBR322)	1	8.4
	2	55			5500000000	0.0737			2	57			5700000	42.47			2	5.6
	3	137			13700000000	0.183			3	82			8200000	10.3			3	2.7
				AV	11100000000	0.148						AV	12000000	22.53			AV	5.6
				SD	4820000000	0.0646						SD	9.92287e+06	17.42			SD	2.861
3xM1 (pBR322)	1	34	1e-06		340000000	0.00455		3xM1 (pBR322)	1	513	0.01		5100000	7.05		3xM1 (pBR322)	1	0.8
	2	35			350000000	0.00469			2	138			1400000	9.27			2	0.6
	3	37			370000000	0.00496			3	39	0.001		3900000	2.49			3	1.3
				AV	353000000	0.00473						AV	3500000	6.27			AV	0.9
				SD	15300000	0.000205						SD	1.88768e+06	3.45			SD	0.35
WT pTA46 (ToxIN)	1	227	0.001		2270000	3.04e-05		WT pTA46 (ToxIN)	1	42	0.01		420000	1.66		WT pTA46 (ToxIN)	1	0.02
	2	117			1170000	1.57e-05			2	112			1100000	0.76			2	0.01
	3	163			1630000	2.18e-05			3	92			920000	2.02			3	-0.04
				AV	1690000	2.26e-05						AV	820000	1.48			AV	-0.01
				SD	552000	7.39887e-06						SD	352326	0.65			SD	0.03

## Sheet: Figure 2
A- Cell survival														B- Membrane integrity (LIVE/DEAD™)														C- Metabolic activity (resazurin)
phiTE														phiTE														phiTE
		Mock infection						Phage infection								Mock infection						Phage infection (MOI=2.5)								Mock infection				Phage infection (MOI=2.5)
strain	rep	#	dilution		cfuml-1	Cell survival		#	dilution		cfuml-1	Cell survival		strain	rep	1) Ex:485, Em:530	2) Ex:485, Em:630	ratio	normal. (to AV)	Adjusted*		1) Ex:485, Em:530	2) Ex:485, Em:530	ratio	normal. (to AV)	Adjusted*		strain	rep	Fluorescence	normal. (to AV)	Adjusted*		Fluorescence	normal. (to AV)	Adjusted*
WT (pBR322)	1	139	1e-05		139000000	101.71		533	0.0001		53300000	39		WT (pBR322)	1	110.244	90.4934	1.21826	1.04328	1.02914		67.9757	89.5273	0.759273	0.650222	0.419183		WT (pBR322)	1	1648.13	0.896537	0.958348		1142.79	0.621646	0.608881
	2	175			175000000	128.05		31	1e-05		31000000	22.68			2	110.275	87.4071	1.26162	1.08042	1.08678		77.0615	95.9354	0.803264	0.687894	0.477645			2	1878.9	1.02207	1.11794		1387.6	0.754816	0.778179
	3	96			96000000	70.24		266	0.0001		26600000	19.46			3	92.0024	89.9106	1.02327	0.876297	0.770014		75.6246	96.6789	0.782224	0.669876	0.449684			3	1987.96	1.0814	1.19336		1318.16	0.717042	0.730158
				AV	1.36667e+08	100				AV	3.69667e+07	27.05					AV	1.16772	1	0.96198			AV	0.781587	0.669331	0.448837				1838.33	1	1.08988		1282.85	0.697834	0.705739
				SD	3.95517e+07	28.94				SD	1.43151e+07	10.47					SD	0.126963	0.108728	0.168727			SD	0.022002	0.018842	0.02924				173.51	0.094384	0.11999		126.167	0.068631	0.087251
1xTE (pBR322)	1	119	1e-05		119000000	84.2		439	0.0001		43900000	31.06		1xTE (pBR322)	1	95.3519	87.3949	1.09105	0.982655	1.00299		73.1817	95.0435	0.769981	0.81469	0.486322		1xTE (pBR322)	1	1936.75	0.970359	1.0522		1094.43	0.548336	0.515683
	2	170			170000000	120.28		42	1e-05		42000000	29.72			2	103.561	87.4702	1.18396	1.06634	0.891111		87.3582	95.2119	0.917513	0.87442	0.692523			2	1961.15	0.982584	1.06774		1468.06	0.735534	0.753667
	3	135			140000000	95.52		194	0.0001		19400000	13.73			3	95.0705	90.0365	1.05591	0.95101	0.991836		83.5404	96.9926	0.861307	0.840215	0.613965			3	2089.83	1.04706	1.1497		1407.13	0.705007	0.714857
				AV	143000000	100				AV	35100000	24.83					AV	1.11031	1	0.96198			AV	0.849601	0.843108	0.597603				1995.91	1	1.08988		1323.21	0.662959	0.661402
				SD	2.5632e+07	18.46				SD	1.36297e+07	9.64					SD	0.06616	0.059587	0.061628			SD	0.07446	0.02997	0.104069				82.247	0.041208	0.052387		200.455	0.100433	0.12768
3xTE (pBR322)	1	122	1e-05		122000000	88.83		394	0.0001		39400000	28.69		3xTE (pBR322)	1	99.1924	92.0082	1.07808	0.916549	0.935063		85.687	93.9133	0.912405	0.693486	0.613898		3xTE (pBR322)	1	1870.18	1.00651	1.09816		1546.01	0.832047	0.876363
	2	182			182000000	132.52		44	1e-05		44000000	32.04			2	109.641	87.5066	1.25294	1.06521	1.06492		83.1089	93.9054	0.885028	0.826362	0.577778			2	1828.98	0.984339	1.06997		1388.79	0.747433	0.768793
	3	108			110000000	78.64		348	0.0001		34800000	25.34			3	105.726	88.2745	1.1977	1.01824	0.885955		85.0549	92.3794	0.920713	0.775739	0.624858			3	1875.08	1.00915	1.10151		1407.22	0.757352	0.781403
				AV	138000000	100				AV	39400000	28.69					AV	1.17624	1	0.96198			AV	0.906049	0.765196	0.605512				1858.08	1	1.08988		1447.34	0.778944	0.808853
				SD	3.85746e+07	28.62				SD	4600000	3.35					SD	0.089384	0.075991	0.09247			SD	0.018672	0.067062	0.024635				25.3202	0.013627	0.017324		85.9462	0.046255	0.058804
WT pTA46 (ToxIN)	1	140	1e-05		140000000	82.51		319	0.0001		31900000	18.8		WT pTA46 (ToxIN)	1	104.653	90.5317	1.15598	1.02643	0.832478		87.0941	94.9237	0.917517	0.775696	0.67441		WT pTA46 (ToxIN)	1	2224.27	1.06658	1.17453		1618.75	0.776223	0.805394
	2	203			203000000	119.65		43	1e-05		43000000	25.34			2	97.0125	90.2623	1.07478	0.954332	1.06318		93.9914	95.4434	0.984787	0.75242	0.767102			2	1990.49	0.954479	1.03201		1552.07	0.744248	0.764745
	3	166			170000000	97.84		243	0.0001		24300000	14.32			3	104.34	90.8977	1.14788	1.01924	0.990286		91.7225	96.9312	0.946264	0.782759	0.714021			3	2041.5	0.978939	1.06311		1405.82	0.674118	0.675589
				AV	171000000	100				AV	3.30667e+07	19.49					AV	1.12622	1	0.96198			AV	0.949523	0.770292	0.718511				2085.42	1	1.08988		1525.55	0.73153	0.748576
				SD	3.15119e+07	18.66				SD	9.40443e+06	5.54					SD	0.044725	0.039713	0.117926			SD	0.033753	0.015875	0.046509				122.923	0.058944	0.074935		108.915	0.052227	0.066396
phiM1														phiM1														phiM1
		Mock infection						Phage infection								Mock infection						Phage infection (MOI=2.5)								Mock infection				Phage infection (MOI=2.5)
strain	rep	#	dilution		cfuml-1	Cell survival		#	dilution		cfuml-1	Cell survival		strain	rep	1) Ex:485, Em:530	2) Ex:485, Em:630	ratio	normal. (to AV)	Adjusted*		1) Ex:485, Em:530	2) Ex:485, Em:530	ratio	normal. (to AV)	Adjusted*		strain	rep	Fluorescence	normal. (to AV)	Adjusted*		Fluorescence	normal. (to AV)	Adjusted*
WT (pBR322)	1	31	1e-05		310000000	36.19		116	0.01		1200000	0.135409		WT (pBR322)	1	72.4451	49.7994	1.45474	0.957046	0.895322		21.5457	50.4503	0.427068	0.28096	-0.15385		WT (pBR322)	1	1745.87	0.926888	0.996933		506.013	0.268644	0.160112
	2	114			1100000000	133.07		106			1100000	0.123735			2	75.5328	49.6873	1.52016	1.00009	0.962116		27.5891	54.9517	0.502061	0.330297	-0.07729			2	1958.85	1.03996	1.14068		542.685	0.288113	0.184863
	3	112			1100000000	130.74		119			1200000	0.138911			3	79.08	49.8868	1.58519	1.04287	1.0285		27.2423	54.6933	0.498092	0.327686	-0.08134			3	1946.03	1.03315	1.13203		561.572	0.29814	0.19761
				AV	860000000	100				AV	1.16667e+06	0.133					AV	1.52003	1	0.96198			AV	0.47574	0.312981	-0.10416				1883.58	1	1.08988		536.757	0.284966	0.180862
				SD	4.56107e+08	55.28				SD	57735	0.008					SD	0.065225	0.042911	0.06659			SD	0.042198	0.027761	0.043081				119.435	0.063409	0.080611		28.2499	0.014998	0.019067
1xM1 (pBR322)	1	80	1e-05		800000000	72.73		56	0.01		560000	0.050909		1xM1 (pBR322)	1	75.6708	48.9416	1.54615	0.997132	0.844577		28.9566	55.3848	0.522826	0.337178	-0.06661		1xM1 (pBR322)	1	1882.05	0.973227	1.05584		550.104	0.284464	0.180224
	2	127			1300000000	115.45		117			1200000	0.106364			2	76.7288	47.9146	1.60137	1.03275	0.969839		29.0833	54.5183	0.533459	0.344036	-0.05597			2	1912.21	0.988824	1.07567		557.345	0.288209	0.184985
	3	123			1200000000	111.82		73			730000	0.066364			3	73.7362	49.0181	1.50426	0.970123	1.07152		29.1449	55.0227	0.529689	0.341604	-0.05974			3	2007.21	1.03795	1.13813		575.592	0.297645	0.19698
				AV	1100000000	100				AV	830000	0.075					AV	1.55059	1	0.96198			AV	0.528658	0.340939	-0.06077				1933.82	1	1.08988		561.014	0.290106	0.187396
				SD	2.64575e+08	23.69				SD	331512	0.029					SD	0.048703	0.031409	0.113677			SD	0.005391	0.003477	0.005396				65.3193	0.033777	0.042941		13.1341	0.006792	0.008634
3xM1 (pBR322)	1	68	1e-05		680000000	61.26		225	0.01		2300000	0.202703		3xM1 (pBR322)	1	73.8834	49.058	1.50604	1.07308	0.95753		37.2174	50.5429	0.736353	0.524665	0.22434		3xM1 (pBR322)	1	1864.08	0.938165	1.01127		572.492	0.288127	0.18488
	2	126			1300000000	113.51		124			1200000	0.111712			2	68.7301	47.4788	1.4476	1.03144	1.01279		36.1878	51.4045	0.703981	0.501599	0.188546			2	1959.82	0.986349	1.07253		591.337	0.297611	0.196938
	3	139			1400000000	125.23		170			1700000	0.153153			3	57.0814	45.4187	1.25678	0.89548	0.915616		33.3917	47.3825	0.704726	0.50213	0.18937			3	2136.93	1.07549	1.18585		615.108	0.309575	0.212147
				AV	1100000000	100				AV	1.73333e+06	0.156					AV	1.40347	1	0.96198			AV	0.71502	0.509465	0.200752				1986.94	1	1.08988		592.979	0.298438	0.197989
				SD	3.90043e+08	34.06				SD	550757	0.046					SD	0.130356	0.092881	0.048742			SD	0.018478	0.013166	0.020432				138.432	0.069671	0.088572		21.3554	0.010748	0.013664
WT pTA46 (ToxIN)	1	27	1e-05		270000000	28.93		102	0.01		1000000	0.109286		WT pTA46 (ToxIN)	1	69.3147	49.1861	1.40923	0.924346	1.07539		27.1137	57.7038	0.469877	0.308202	-0.11157		WT pTA46 (ToxIN)	1	1889.21	0.948972	1.02501		345.417	0.173507	0.039165
	2	106			1100000000	113.57		78			780000	0.083571			2	77.1069	50.3212	1.53229	1.00506	1.01077		26.908	58.1797	0.462498	0.303362	-0.11908			2	1954.64	0.981838	1.06679		347.019	0.174312	0.040188
	3	147			1500000000	157.5		114			1100000	0.122143			3	77.84	47.6904	1.63219	1.07059	0.799783		27.6104	57.907	0.476806	0.312747	-0.10452			3	2128.54	1.06919	1.17784		386.833	0.194311	0.065612
				AV	930000000	100				AV	960000	0.105					AV	1.52457	1	0.96198			AV	0.469727	0.308104	-0.11173				1990.8	1	1.08988		359.756	0.18071	0.048322
				SD	6.27402e+08	65.35				SD	163707	0.02					SD	0.111681	0.073254	0.144136			SD	0.007155	0.004693	0.007283				123.694	0.062133	0.078989		23.4628	0.011786	0.014983
															*Standard Curve														*Standard Curve
																Normalised ratios ("normal. (to AV)")														Normalised ratios ("normal. (to AV)")
																% Alive	100	90	50	10	0									% Alive	100	90	50	10	0
																% Dead	0	10	50	90	100									% Dead	0	10	50	90	100
																1	1	0.975916	0.812191	0.511544	0.426295									1	1	0.853555	0.363175	0.179715	0.148559
																2	1	0.926881	0.688218	0.379131	0.298767									2	1	0.856276	0.414842	0.278576	0.242128
																3	1	1.03217	0.814662	0.39223	0.277931									3	1	0.873737	0.514223	0.354277	0.280135
																4	1	0.971076	0.83567	0.608193	0.5469									4	1	0.917007	0.368993	0.232563	0.17109
																5	1	0.944434	0.79215	0.480699	0.394118									5	1	0.811116	0.175095	0.224696	0.14132
																6	1	1.00612	0.632501	0.421894	0.306426									AV	1	0.862338	0.367266	0.253965	0.196647
																7	1	0.916967	0.582406	0.342437	0.262209									SD	0	0.038263	0.123297	0.066136	0.061371
																AV	1	0.967653	0.736828	0.448018	0.35895
																SD	0	0.041819	0.101375	0.091694	0.102795										Equation: y= 0.7866x + 0.1427
																															R2= 0.931
																	Equation: y = 0.6444x + 0.3801
																	R2 = 0.9933

## Sheet: Figure 3
A- EOP								B- Cell survival														C- EOPM					D- Cell survival (plasmid)
								phiTE
phiTE										Mock infection						Phage infection						plasmid							Mock infection			Phage infection
strain	rep	#	dilution		Titre (pfuml-1)	EOP		strain	rep	#	dilution		cfuml-1	Cell survival		#	dilution		cfuml-1	Cell survival		strain	rep	cfuml-1	EOPM		strain	rep	cfuml-1	Cell survival		cfuml-1	Cell survival
WT (pPF975 (EV))	1	16	1e-08		160000000000	1		WT (pPF975 (EV))	1	132	1e-05		132000000	95.19		52	1e-05		52000000	37.5		WT (pControl)	1	8600000000	0.977		WT (pControl)	1	490000000	0.8305		9700000000	16.4407
	2	18			180000000000	1.13			2	134			134000000	96.63		55			55000000	39.66			2	8700000000	0.989			2	670000000	1.1356		9900000000	16.7797
	3	14			140000000000	0.875			3	150			150000000	108.17		54			54000000	38.94			3	9100000000	1.03			3	610000000	1.0339		10100000000	17.1186
				AV	160000000000	1						AV	1.38667e+08	100				AV	5.36667e+07	38.7			AV	8800000000	1			AV	590000000	1		9900000000	16.7797
				SD	2e+10	0.125						SD	9.86577e+06	7.11				SD	1.52753e+06	1.1			SD	265000000	0.0300654			SD	9.16515e+07	0.1553		200000000	0.339
1xTE (pPF975), chromo	1	23	1e-06		2300000000	0.0144		1xTE (pPF975), chromo	1	143	1e-05		143000000	93.67		65	1e-05		65000000	42.58		anti-plasmid (pTargeted)	1	2800	3.18e-07		anti-plasmid (pTargeted)	1	470000000	0.8198		10300000000	17.9651
	2	6			600000000	0.00375			2	163			163000000	106.77		64			64000000	42.11			2	5800	6.59e-07			2	570000000	0.9942		8700000000	15.1744
	3	8			800000000	0.005			3	152			152000000	99.56		74			74000000	48.68			3	3700	4.2e-07			3	680000000	1.186		10300000000	17.9651
				AV	1.23333e+09	0.0077						AV	1.52667e+08	100				AV	6.76667e+07	44.46			AV	4100	4.66e-07			AV	573000000	1		9770000000	17.0349
				SD	9.29157e+08	0.006						SD	1.00167e+07	6.56				SD	5.50757e+06	3.67			SD	1540	1.74941e-07			SD	1.0504e+08	0.1832		924000000	1.6112
1xTE (pPF1423), plasmid	1	3	0.001		300000	1.88e-06		1xTE (pPF1423), plasmid	1	114	1e-05		114000000	98.56		30	1e-05		30000000	25.94
	2	5			500000	3.13e-06			2	117			117000000	101.15		28			28000000	24.21
	3	8			800000	5e-06			3	116			116000000	100.29		31			31000000	26.8
				AV	533333	3.3e-06						AV	1.15667e+08	100				AV	2.96667e+07	25.65
				SD	251661	0.006						SD	1.52753e+06	1.32				SD	1.52753e+06	1.32
Cas+ (PCF610) (pPF975)	1	10	1e-08		100000000000	0.83		Cas+ (PCF610) (pPF975)	1	4	1e-05		80000000	139.53		9	0.0001		18000000	31.4
	2	16			160000000000	1.3			2	2			40000000	69.77		10			20000000	34.88
	3	12			120000000000	0.95			3	26	0.0001		52000000	90.7		13			26000000	45.35
				AV	1.26667e+11	1						AV	5.73333e+07	100				AV	2.13333e+07	37.21
				SD	3.05505e+10	0.222664						SD	2.05264e+07	35.8019				SD	4.16333e+06	7.26163
Cas+ 1xTE (pPF1423), plasmid	1	2	0.1		2000	1.7e-08		Cas+ 1xTE (pPF1423), plasmid	1	17	0.0001		34000000	113.33		7	0.0001		14000000	46.67
	2	7	0.01		70000	5.5e-07			2	15			30000000	100		12			24000000	80
	3	2	0.01		20000	1.6e-07			3	13			26000000	86.67		8			16000000	53.33
				AV	30666.7	2.4e-07						AV	30000000	100				AV	19000000	60
				SD	35232.6	2.77795e-07						SD	4000000	13.3333				SD	7.07107e+06	17.6383
								phiM1
phiM1										Mock infection						Phage infection
strain	rep	#	dilution		Titre (pfuml-1)	EOP		strain	rep	#	dilution		cfuml-1	Cell survival		#	dilution		cfuml-1	Cell survival
WT (pPF975 (EV))	1	13	1e-08		130000000000	1.22		WT (pPF975 (EV))	1	153	1e-05		153000000	115.04		27	0.0001		2700000	2.03
	2	7			70000000000	0.656			2	171			171000000	128.57		27			2700000	2.03
	3	12			120000000000	1.13			3	75			75000000	56.39		32			3200000	2.41
				AV	1.06667e+11	1						AV	133000000	100				AV	2.86667e+06	2.16
				SD	3.21455e+10	0.301						SD	5.10294e+07	38.37				SD	288675	0.22
1xM1 (pPF975), chromo	1	16	1e-07		16000000000	0.15		1xM1 (pPF975), chromo	1	193	1e-05		193000000	106.83		29	0.0001		2900000	1.61
	2	8			8000000000	0.075			2	198			198000000	109.59		33			3300000	2.19
	3	20			20000000000	0.188			3	151			151000000	83.58		25			2500000	1.66
				AV	1.46667e+10	0.14						AV	1.80667e+08	100				AV	2900000	1.82
				SD	6.1101e+09	0.057						SD	2.58134e+07	14.29				SD	400000	0.32
1xTE (pPF1421), plasmid	1	7	1e-07		7000000000	0.000844		1xTE (pPF1421), plasmid	1	86	1e-05		86000000	94.51		118	0.001		1180000	1.3
	2	2			2000000000	0.0122			2	99			99000000	108.79		98			980000	1.08
	3	17			17000000000	0.00206			3	88			88000000	96.7		90			900000	0.99
				AV	8.66667e+09	0.005						AV	91000000	100				AV	1020000	1.12
				SD	7.63763e+09	0.006						SD	7000000	7.69				SD	144222	0.16
Cas+ (PCF610) (pPF975)	1	8	1e-08		80000000000	1.3		Cas+ (PCF610) (pPF975)	1	3	1e-05		60000000	100		2	0.01		40000	0.07
	2	6			60000000000	1			2	2			40000000	66.67		3			60000	0.1
	3	4			40000000000	0.67			3	4			80000000	133.33		2			40000	0.07
				AV	60000000000	1						AV	60000000	100				AV	46666.7	0.08
				SD	20000000000	0.333333						SD	20000000	33.3333				SD	11547	0.019245
Cas+ 1xM1 (pPF1421), plasmid	1	24	0.001		2400000	6e-05		Cas+ 1xM1 (pPF1421), plasmid	1	6	0.0001		12000000	64.29		6	0.1		12000	0.06
	2	28			2800000	4.7e-05			2	11			22000000	117.86		1			2000	0.01
	3	14	0.0001		14000000	0.00023			3	11			22000000	117.86		4			8000	0.04
				AV	6400000	0.00011						AV	1.86667e+07	100				AV	7333.33	0.04
				SD	6.58483e+06	0.000104137						SD	5.7735e+06	30.9295				SD	5033.22	0.026964

## Sheet: Figure 4
A- Final OD600 values										B- Final phage titres
(see Supp. Figure 4 for full growth curves)										phiTE
phiTE												Mock (MOI=0)				MOI=0.0001				MOI=0.001				MOI=0.01				MOI=0.1				MOI=1				MOI=10
strain	rep	Mock (MOI=0)	MOI=0.0001	MOI=0.001	MOI=0.01	MOI=0.1	MOI=1	MOI=10		strain	rep	#	dilution	Titre (pfuml-1)		#	dilution	Titre (pfuml-1)		#	dilution	Titre (pfuml-1)		#	dilution	Titre (pfuml-1)		#	dilution	Titre (pfuml-1)		#	dilution	Titre (pfuml-1)		#	dilution	Titre (pfuml-1)
WT (pBR322)	1	0.866257	0.278337	0.297321	0.235496	0.228571	0.182125	0.190861		WT (pBR322)	1	0	10	0		23	1e-08	230000000000		11	1e-07	11000000000		12	1e-07	12000000000		8	1e-07	8000000000		5	1e-07	5000000000		9	1e-07	9000000000
	2	1.15518	0.432825	0.410167	0.321778	0.221922	0.282909	0.357633			2	0		0		15	1e-07	15000000000		12	1e-07	12000000000		13	1e-07	13000000000		16	1e-07	16000000000		15	1e-08	150000000000		8	1e-07	8000000000
	3	0.986552	0.399731	0.425923	0.278212	0.269872	0.217784	0.192071			3	0		0		9	1e-07	9000000000		9	1e-08	90000000000		6	1e-07	6000000000		13	1e-07	13000000000		13	1e-07	13000000000		11	1e-07	11000000000
	AV	1.00266	0.370298	0.377804	0.278495	0.240122	0.227606	0.246855					AV	0			AV	8.46667e+10			AV	3.76667e+10			AV	1.03333e+10			AV	1.23333e+10			AV	56000000000			AV	9.33333e+09
	SD	0.145134	0.0813411	0.0701438	0.0431417	0.0259781	0.0511049	0.0959385					SD	0			SD	1.25898e+11			SD	4.53248e+10			SD	3.78594e+09			SD	4.04145e+09			SD	8.15046e+10			SD	1.52753e+09
1xTE (pBR322)	1	0.897996	0.873036	0.929273	0.842759	0.779715	0.810946	0.760925		1xTE (pBR322)	1	0	10	0		0	10	0		0	10	0		12	0.1	12000		8	1e-08	80000000000		12	1e-07	12000000000		5	1e-06	500000000
	2	1.06024	0.947534	0.958375	0.996329	0.916028	0.828945	0.764659			2	0		0		0		0		0		0		11	1e-06	1100000000		5	1e-07	5000000000		7	1e-07	7000000000		5	1e-06	500000000
	3	1.06213	0.952405	0.866213	0.886692	0.963789	0.808428	0.7386			3	0		0		0		0		4	0.1	400		11	0.1	11000		31	1e-07	31000000000		8	1e-08	80000000000		36	1e-05	360000000
	AV	1.00679	0.924325	0.917954	0.908593	0.886511	0.816106	0.754728					AV	0			AV	0			AV	133.333			AV	3.66674e+08			AV	3.86667e+10			AV	33000000000			AV	4.53333e+08
	SD	0.094222	0.0444843	0.0471121	0.0790929	0.095521	0.0111897	0.0140915					SD	0			SD	0			SD	230.94			SD	6.35079e+08			SD	3.80832e+10			SD	4.07799e+10			SD	8.0829e+07
3xTE (pBR322)	1	1.02799	1.05409	1.12278	1.19117	1.10614	0.763249	0.714144		3xTE (pBR322)	1	0	10	0		0	10	0		17	10	1700		40	0.01	400000		5	1e-06	500000000		32	1e-06	3200000000		11	1e-05	110000000
	2	0.950391	1.00917	0.895144	0.973424	0.998971	0.8097	0.765634			2	0		0		0		0		0		0		30	0.01	300000		5	1e-05	50000000		12	1e-06	1200000000		4	1e-06	400000000
	3	0.948429	0.842774	0.835616	1.1253	1.07051	0.751599	0.631768			3	0		0		0		0		0		0		39	0.001	3900000		11	1e-06	1100000000		30	0.0001	30000000		24	1e-06	2400000000
	AV	0.975603	0.968678	0.95118	1.09663	1.05854	0.774849	0.703849					AV	0			AV	0			AV	566.667			AV	1.53333e+06			AV	550000000			AV	1.47667e+09			AV	970000000
	SD	0.0453788	0.111325	0.151561	0.111668	0.054578	0.0307385	0.0675242					SD	0			SD	0			SD	981.495			SD	2.0502e+06			SD	5.26783e+08			SD	1.60301e+09			SD	1.24688e+09
WT pTA46 (ToxIN)	1	0.888886	1.04991	0.901811	0.853278	0.989578	0.912309	0.365797		WT pTA46 (ToxIN)	1	0	10	0		0	10	0		7	10	700		0	10	0		4	10	400		8	0.01	80000		14	1e-05	140000000
	2	0.957472	0.973978	1.02564	1.17205	1.05301	0.741867	0.444166			2	0		0		0		0		0		0		0		0		2	10	200		5	0.01	50000		11	1e-06	1100000000
	3	0.875593	0.998402	0.84381	0.990516	1.02282	0.84426	0.492737			3	0		0		0		0		0		0		0		0		1	10	100		31	0.1	31000		13	1e-05	130000000
	AV	0.907317	1.00743	0.923754	1.00528	1.0218	0.832812	0.434233					AV	0			AV	0			AV	233.333			AV	0			AV	233.333			AV	53666.7			AV	4.56667e+08
	SD	0.0439411	0.0387627	0.0928797	0.159898	0.0317282	0.0857958	0.0640502					SD	0			SD	0			SD	404.145			SD	0			SD	152.753			SD	24704.9			SD	5.57165e+08
phiM1										phiM1
strain	rep	Mock (MOI=0)	MOI=0.0001	MOI=0.001	MOI=0.01	MOI=0.1	MOI=1	MOI=10				Mock (MOI=0)				MOI=0.0001				MOI=0.001				MOI=0.01				MOI=0.1				MOI=1				MOI=10
										strain	rep	#	dilution	Titre (pfuml-1)		#	dilution	Titre (pfuml-1)		#	dilution	Titre (pfuml-1)		#	dilution	Titre (pfuml-1)		#	dilution	Titre (pfuml-1)		#	dilution	Titre (pfuml-1)		#	dilution	Titre (pfuml-1)
WT (pBR322)	1	0.83052	0.144765	0.143847	0.136309	0.126153	0.13131	0.132617
	2	0.723266	0.142115	0.140662	0.144081	0.135874	0.140818	0.139962		WT (pBR322)	1	0	10	0		25	1e-06	2500000000		19	1e-07	19000000000		3	1e-07	3000000000		8	1e-07	8000000000		7	1e-07	7000000000		3	1e-07	3000000000
	3	0.903562	0.142722	0.152673	0.139834	0.140046	0.160999	0.165589			2	0		0		14	1e-06	1400000000		2	1e-07	2000000000		11	1e-06	1100000000		8	1e-07	8000000000		11	1e-08	110000000000		15	1e-08	150000000000
	AV	0.819116	0.143201	0.145727	0.140075	0.134024	0.144376	0.146056			3	0		0		16	1e-07	16000000000		10	1e-06	1000000000		15	1e-06	1500000000		10	1e-07	10000000000		3	1e-07	3000000000		2	1e-07	2000000000
	SD	0.0906874	0.00138833	0.00622236	0.00389159	0.0071288	0.0151609	0.0173101					AV	0			AV	6.63333e+09			AV	7.33333e+09			AV	1.86667e+09			AV	8.66667e+09			AV	40000000000			AV	5.16667e+10
													SD	0			SD	8.1304e+09			SD	1.0116e+10			SD	1.00167e+09			SD	1.1547e+09			SD	6.06548e+10			SD	8.51606e+10
1xM1 (pBR322)	1	0.785359	0.949499	0.640608	0.155972	0.127977	0.114247	0.122162
	2	0.710804	0.820563	0.983584	0.221723	0.147997	0.137461	0.14565		1xM1 (pBR322)	1	0	10	0		6	0.1	6000		13	0.01	130000		8	1e-05	80000000		4	1e-07	4000000000		4	1e-07	4000000000		4	1e-07	4000000000
	3	0.79597	0.814897	0.957928	0.159878	0.139068	0.12563	0.134272			2	0		0		5	1	500		16	0.01	160000		5	1e-05	50000000		12	1e-06	1200000000		31	1e-06	3100000000		9	1e-07	9000000000
	AV	0.764044	0.861653	0.860707	0.179191	0.138347	0.125779	0.134028			3	0		0		16	1	1600		7	0.01	70000		16	1e-05	160000000		8	1e-06	800000000		24	1e-07	24000000000		9	1e-08	90000000000
	SD	0.0464117	0.0761296	0.191042	0.0368855	0.0100294	0.0116077	0.0117459					AV	0			AV	2700			AV	120000			AV	9.66667e+07			AV	2000000000			AV	1.03667e+10			AV	3.43333e+10
													SD	0			SD	2910.33			SD	45825.8			SD	5.68624e+07			SD	1.74356e+09			SD	1.18154e+10			SD	4.82735e+10
3xM1 (pBR322)	1	0.729189	0.947698	1.0375	0.967744	0.66568	0.197086	0.142774
	2	0.769517	0.868463	0.985012	0.99871	0.553574	0.184053	0.143048		3xM1 (pBR322)	1	0	10	0		0	10	0		2	1	200		5	0.1	5000		22	0.01	220000		8	1e-06	800000000		5	1e-07	5000000000
	3	0.742227	0.75004	0.773402	0.761104	0.52674	0.18677	0.143797			2	0		0		0		0		1	1	100		5	0.1	5000		18	0.01	180000		8	1e-06	800000000		9	1e-06	900000000
	AV	0.746978	0.8554	0.931971	0.909186	0.581998	0.189303	0.143206			3	0		0		0		0		1	0.1	1000		6	0.1	6000		16	0.01	160000		4	1e-06	400000000		3	1e-07	3000000000
	SD	0.0205794	0.0994743	0.13981	0.129174	0.0737023	0.00687582	0.000529561					AV	0			AV	0			AV	433.333			AV	5333.33			AV	186667			AV	6.66667e+08			AV	2.96667e+09
													SD	0			SD	0			SD	493.288			SD	577.35			SD	30550.5			SD	2.3094e+08			SD	2.0502e+09
WT pTA46 (ToxIN)	1	0.708543	0.934975	0.889101	1.04518	0.919651	0.533057	0.133896
	2	0.833786	0.95321	0.965121	1.07205	0.883182	0.592144	0.149776		WT pTA46 (ToxIN)	1	0	10	0		0	10	0		5	10	500		5	0.1	5000		12	0.001	1200000		7	0.001	700000		22	0.0001	22000000
	3	0.80328	0.828236	0.904087	1.11276	0.711742	0.133983	0.142106			2	0		0		0		0		2	10	200		8	0.1	8000		17	0.01	170000		14	0.001	1400000		10	0.0001	10000000
	AV	0.78187	0.905474	0.919436	1.07666	0.838192	0.419728	0.141926			3	0		0		0		0		5	10	500		7	0.01	70000		14	0.01	140000		10	0.0001	10000000		4	1e-05	40000000
	SD	0.0653089	0.0675083	0.0402674	0.0340254	0.111016	0.24922	0.00794153					AV	0			AV	0			AV	400			AV	27666.7			AV	503333			AV	4.03333e+06			AV	24000000
													SD	0			SD	0			SD	173.205			SD	36692.4			SD	603517			SD	5.17912e+06			SD	1.50997e+07

## Sheet: Supp. Figure 1
One-step growth curves
	phiTE
			1								2								3
			Non-treated				Chloroform treated				Non-treated				Chloroform treated				Non-treated				Chloroform treated				Non-treated			Chloroform treated
	strain	Time (min)	#	dilution	pfuml-1		#	dilution	pfuml-1		#	dilution	pfuml-1		#	dilution	pfuml-1		#	dilution	pfuml-1		#	dilution	pfuml-1		AV	SD		AV	SD
	WT (pBR322)	0					296	0.001	30000000						387	0.001	39000000						213	0.001	21000000					30000000	8700000
		1	322	0.001	32000000		186	0.001	19000000		194	0.001	19000000		231	0.001	23000000		194	0.001	19000000		168	0.001	17000000		24000000	7400000		20000000	3240000
		5	293	0.001	29000000		46	0.001	4600000		199	0.001	20000000		56	0.001	5600000		186	0.001	19000000		40	0.001	4000000		23000000	5800000		4700000	808000
		10	257	0.001	26000000		93	0.01	930000		171	0.001	17000000		118	0.01	1200000		183	0.001	18000000		183	0.01	1800000		20000000	4700000		1300000	465000
		20	286	0.001	29000000		22	0.01	220000		173	0.001	17000000		36	0.01	360000		240	0.001	24000000		43	0.01	430000		23000000	5700000		340000	107000
		30	284	0.001	28000000		13	0.01	130000		179	0.001	18000000		18	0.01	180000		185	0.001	19000000		153	0.1	150000		22000000	5900000		150000	25000
		40	72	0.0001	72000000		62	0.0001	62000000		15	0.0001	15000000		50	0.0001	50000000		27	0.0001	27000000		32	0.0001	32000000		38000000	30000000		48000000	15100000
		50	113	1e-05	1100000000		116	1e-05	1200000000		106	1e-05	1100000000		85	1e-05	850000000		37	1e-05	370000000		71	1e-05	710000000		850000000	420000000		910000000	230000000
		60	459	1e-05	4600000000		237	1e-05	2400000000		162	1e-05	1600000000		125	1e-05	1300000000		165	1e-05	1700000000		133	1e-05	1300000000		2600000000	1700000000		1700000000	625000000
		70	228	1e-05	2300000000		355	1e-05	3600000000		124	1e-05	1200000000		127	1e-05	1300000000		12	1e-06	1200000000		151	1e-05	1500000000		1600000000	610000000		2100000000	1250000000
			1								2								3
			Non-treated				Chloroform treated				Non-treated				Chloroform treated				Non-treated				Chloroform treated				Non-treated			Chloroform treated
		Time (min)	#	dilution	pfuml-1		#	dilution	pfuml-1		#	dilution	pfuml-1		#	dilution	pfuml-1		#	dilution	pfuml-1		#	dilution	pfuml-1		AV	SD		AV	SD
	1xTE (pBR322)	0					251	0.001	25000000						190	0.001	19000000						250	0.001	25000000					23000000	3490000
		1	263	0.001	26000000		213	0.001	21000000		234	0.001	23000000		208	0.001	21000000		182	0.001	18000000		223	0.001	22000000		23000000	4100000		21000000	764000
		5	61	0.001	6100000		75	0.001	7500000		83	0.001	8300000		73	0.001	7300000		97	0.001	9700000		80	0.001	8000000		8000000	1800000		7600000	361000
		10	275	0.01	2800000		281	0.01	2800000		42	0.001	4200000		364	0.01	3600000		41	0.001	4100000		47	0.001	4700000		3700000	810000		3700000	947000
		20	124	0.01	1200000		90	0.01	900000		123	0.01	1200000		88	0.01	880000		127	0.01	1300000		96	0.01	960000		1200000	21000		910000	41600
		30	86	0.01	860000		19	0.01	190000		61	0.01	610000		249	0.1	250000		84	0.01	840000		268	0.1	270000		770000	140000		240000	40700
		40	96	0.01	960000		51	0.01	510000		67	0.01	670000		40	0.01	400000		65	0.01	650000		37	0.01	370000		760000	170000		430000	73700
		50	50	0.001	5000000		123	0.001	12000000		70	0.01	700000		59	0.001	5900000		65	0.01	650000		78	0.001	7800000		2100000	2500000		8700000	3290000
		60	290	0.001	29000000		402	0.001	40000000		170	0.001	17000000		119	0.001	12000000		209	0.001	21000000		204	0.001	20000000		22000000	6100000		24000000	14500000
		70	329	0.001	33000000		323	0.001	32000000		68	0.001	6800000		158	0.001	16000000		73	0.001	7300000		170	0.001	17000000		16000000	15000000		22000000	9200000
			1								2								3
			Non-treated				Chloroform treated				Non-treated				Chloroform treated				Non-treated				Chloroform treated				Non-treated			Chloroform treated
		Time (min)	#	dilution	pfuml-1		#	dilution	pfuml-1		#	dilution	pfuml-1		#	dilution	pfuml-1		#	dilution	pfuml-1		#	dilution	pfuml-1		AV	SD		AV	SD
	3xTE (pBR322)	0					239	0.001	24000000						248	0.001	25000000						220	0.001	22000000					24000000	1430000
		1	160	0.001	16000000		188	0.001	19000000		171	0.001	17000000		183	0.001	18000000		151	0.001	15000000		189	0.001	19000000		16000000	1000000		19000000	321000
		5	50	0.001	5000000		50	0.001	5000000		60	0.001	6000000		80	0.001	8000000		81	0.001	8100000		63	0.001	6300000		6400000	1600000		6400000	1500000
		10	151	0.01	1500000		211	0.01	2100000		258	0.01	2600000		238	0.01	2400000		63	0.001	6300000		322	0.01	3200000		3500000	2500000		2600000	579000
		20	42	0.01	420000		35	0.01	350000		76	0.01	760000		101	0.01	1000000		118	0.01	1200000		92	0.01	920000		790000	380000		760000	358000
		30	156	0.1	160000		313	0.1	310000		39	0.01	390000		279	0.1	280000		43	0.01	430000		56	0.01	560000		330000	150000		380000	153000
		40	107	0.1	110000		115	0.1	120000		177	0.1	180000		159	0.1	160000		143	0.1	140000		181	0.1	180000		140000	35000		150000	33600
		50	198	0.1	200000		137	0.1	140000		138	0.1	140000		168	0.1	170000		131	0.1	130000		138	0.1	140000		160000	37000		150000	17600
		60	142	0.1	140000		184	0.1	180000		148	0.1	150000		296	0.1	300000		135	0.1	140000		291	0.1	290000		140000	6500		260000	63300
		70	94	0.1	94000		113	0.1	110000		348	0.1	350000		254	0.1	250000		265	0.1	270000		253	0.1	250000		240000	130000		210000	81100
			1								2								3
			Non-treated				Chloroform treated				Non-treated				Chloroform treated				Non-treated				Chloroform treated				Non-treated			Chloroform treated
		Time (min)	#	dilution	pfuml-1		#	dilution	pfuml-1		#	dilution	pfuml-1		#	dilution	pfuml-1		#	dilution	pfuml-1		#	dilution	pfuml-1		AV	SD		AV	SD
	WT pTA46 (ToxIN)	0					91	0.0028	31000000						236	0.001	24000000						187	0.001	19000000					25000000	6300000
		1	179	0.001	18000000		59	0.0028	20000000		168	0.001	17000000		183	0.001	18000000		83	0.001	8300000		176	0.001	18000000		14000000	5300000		19000000	1360000
		5	47	0.001	4700000		311	0.053	5600000		64	0.001	6400000		71	0.001	7100000		201	0.01	2000000		45	0.001	4500000		4400000	2200000		5700000	1300000
		10	167	0.01	1700000		103	0.053	1900000		239	0.01	2400000		257	0.01	2600000		213	0.01	2100000		224	0.01	2200000		2100000	360000		2200000	356000
		20	38	0.01	380000		328	0.1	330000		69	0.01	690000		68	0.01	680000		55	0.01	550000		61	0.01	610000		540000	160000		540000	186000
		30	253	0.1	250000		132	0.1	130000		43	0.01	430000		293	0.1	290000		260	0.1	260000		236	0.1	240000		310000	100000		220000	81600
		40	136	0.1	140000		74	0.1	74000		197	0.1	200000		162	0.1	160000		187	0.1	190000		121	0.1	120000		170000	33000		120000	44000
		50	154	0.1	150000		103	0.1	100000		226	0.1	230000		161	0.1	160000		136	0.1	140000		136	0.1	140000		170000	48000		130000	29100
		60	175	0.1	180000		208	0.1	210000		250	0.1	250000		263	0.1	260000		399	0.1	400000		212	0.1	210000		270000	110000		230000	30700
		70	190	0.1	190000		195	0.1	200000		397	0.1	400000		362	0.1	360000		303	0.1	300000		309	0.1	310000		300000	100000		290000	85300
	phiM1
			1								2								3
			Non-treated				Chloroform treated				Non-treated				Chloroform treated				Non-treated				Chloroform treated				Non-treated			Chloroform treated
	strain	Time (min)	#	dilution	pfuml-1		#	dilution	pfuml-1		#	dilution	pfuml-1		#	dilution	pfuml-1		#	dilution	pfuml-1		#	dilution	pfuml-1		AV	SD		AV	SD
	WT (pBR322)	0					109	0.001	11000000						163	0.001	16000000						108	0.001	11000000					13000000	3150000
		1	160	0.001	16000000		111	0.001	11000000		105	0.001	11000000		102	0.001	10000000		107	0.001	11000000		117	0.001	12000000		12400000	3120000		11000000	755000
		5	113	0.001	11000000		83	0.001	8300000		86	0.001	8600000		86	0.001	8600000		74	0.001	7400000		70	0.001	7000000		9100000	2000000		8000000	850000
		10	40	0.001	4000000		243	0.01	2400000		88	0.001	8800000		37	0.001	3700000		50	0.001	5000000		41	0.001	4100000		5930000	2530000		3400000	872000
		20	14	0.001	1400000		150	0.01	1500000		31	0.001	3100000		110	0.01	1100000		46	0.001	4600000		193	0.01	1900000		3030000	1600000		1500000	415000
		30	7	0.001	700000		103	0.01	1000000		29	0.001	2900000		74	0.01	740000		35	0.001	3500000		123	0.01	1200000		2370000	1470000		1000000	246000
		40	69	0.001	6900000		109	0.01	1100000		109	0.001	11000000		40	0.001	4000000		61	0.001	6100000		111	0.01	1100000		7970000	2570000		2100000	1670000
		50	348	0.001	35000000		56	0.0001	56000000		30	0.0001	30000000		81	0.0001	81000000		34	0.0001	34000000		32	0.0001	32000000		32900000	2570000		56000000	24500000
		60	211	0.0001	210000000		164	0.0001	160000000		161	0.0001	160000000		177	0.0001	180000000		141	0.0001	140000000		111	0.0001	110000000		171000000	36100000		150000000	35000000
		70	123	0.0001	120000000		166	0.0001	170000000		134	0.0001	130000000		186	0.0001	190000000		108	0.0001	110000000		108	0.0001	110000000		122000000	13100000		150000000	40500000
			1								2								3
			Non-treated				Chloroform treated				Non-treated				Chloroform treated				Non-treated				Chloroform treated				Non-treated			Chloroform treated
		Time (min)	#	dilution	pfuml-1		#	dilution	pfuml-1		#	dilution	pfuml-1		#	dilution	pfuml-1		#	dilution	pfuml-1		#	dilution	pfuml-1		AV	SD		AV	SD
	1xM1 (pBR322)	0					149	0.001	15000000			0.001	0		153	0.001	15000000						112	0.001	11000000					14000000	2260000
		1	97	0.001	9700000		135	0.001	14000000		84	0.001	8400000		136	0.001	14000000		96	0.001	9600000		78	0.001	7800000		9230000	723000		12000000	3320000
		5	59	0.001	5900000		82	0.001	8200000		67	0.001	6700000		75	0.001	7500000		78	0.001	7800000		56	0.001	5600000		6800000	954000		7100000	1350000
		10	42	0.001	4200000		38	0.001	3800000		56	0.001	5600000		27	0.001	2700000		32	0.001	3200000		34	0.001	3400000		4330000	1210000		3300000	557000
		20	124	0.01	1200000		171	0.01	1700000		27	0.001	2700000		99	0.01	990000		27	0.001	2700000		155	0.01	1600000		2210000	843000		1400000	378000
		30	91	0.01	910000		105	0.01	1100000		13	0.001	1300000		67	0.01	670000		22	0.001	2200000		110	0.01	1100000		1470000	662000		940000	235000
		40	38	0.001	3800000		9	0.001	900000		35	0.001	3500000		67	0.01	670000		28	0.001	2800000		84	0.01	840000		3370000	513000		800000	119000
		50	97	0.001	9700000		28	0.0001	28000000		12	0.0001	12000000		83	0.001	8300000		52	0.001	5200000		64	0.001	6400000		8970000	3460000		14000000	12000000
		60	55	0.0001	55000000		70	0.0001	70000000		14	0.0001	14000000		23	0.0001	23000000		19	0.0001	19000000		239	0.001	24000000		29300000	22400000		39000000	26900000
		70	76	0.0001	76000000		118	0.0001	120000000		71	0.0001	71000000		82	0.0001	82000000		33	0.0001	33000000		286	0.001	29000000		60000000	23500000		76000000	45000000
			1								2								3
			Non-treated				Chloroform treated				Non-treated				Chloroform treated				Non-treated				Chloroform treated				Non-treated			Chloroform treated
		Time (min)	#	dilution	pfuml-1		#	dilution	pfuml-1		#	dilution	pfuml-1		#	dilution	pfuml-1		#	dilution	pfuml-1		#	dilution	pfuml-1		AV	SD		AV	SD
	3xM1 (pBR322)	0					32	0.001	3200000						95	0.001	9500000						172	0.001	17000000					10000000	7010000
		1	28	0.001	2800000		29	0.001	2900000		96	0.001	9600000		97	0.001	9700000		125	0.001	13000000		147	0.001	15000000		8300000	4980000		9100000	5920000
		5	164	0.01	1600000		84	0.01	840000		55	0.001	5500000		62	0.001	6200000		78	0.001	7800000		79	0.001	7900000		4980000	3110000		5000000	3680000
		10	127	0.01	1300000		57	0.01	570000		38	0.001	3800000		232	0.01	2300000		31	0.001	3100000		53	0.001	5300000		2720000	1310000		2700000	2390000
		20	88	0.01	880000		104	0.01	1000000		89	0.01	890000		71	0.01	710000		154	0.01	1500000		145	0.01	1500000		1100000	378000		1100000	371000
		30	90	0.01	900000		63	0.01	630000		93	0.01	930000		51	0.01	510000		163	0.01	1600000		104	0.01	1000000		1150000	413000		730000	278000
		40	63	0.01	630000		58	0.01	580000		56	0.01	560000		41	0.01	410000		170	0.01	1700000		81	0.01	810000		963000	639000		600000	201000
		50	97	0.01	970000		88	0.01	880000		102	0.01	1000000		46	0.01	460000		31	0.001	3100000		208	0.01	2100000		1700000	1220000		1100000	841000
		60	194	0.01	1900000		198	0.01	2000000		276	0.01	2800000		188	0.01	1900000		58	0.001	5800000		151	0.01	1500000		3500000	2030000		1800000	248000
		70	217	0.01	2200000		276	0.01	2800000		37	0.001	3700000		58	0.001	5800000		238	0.001	24000000		217	0.001	22000000		9890000	12100000		10000000	10200000
			1								2								3
			Non-treated				Chloroform treated				Non-treated				Chloroform treated				Non-treated				Chloroform treated				Non-treated			Chloroform treated
		Time (min)	#	dilution	pfuml-1		#	dilution	pfuml-1		#	dilution	pfuml-1		#	dilution	pfuml-1		#	dilution	pfuml-1		#	dilution	pfuml-1		AV	SD		AV	SD
	WT pTA46 (ToxIN)	0					100	0.001	10000000						188	0.001	19000000						90	0.001	9000000					13000000	5390000
		1	114	0.001	11000000		117	0.001	12000000		145	0.001	15000000		127	0.001	13000000		77	0.001	7700000		74	0.001	7400000		11200000	3400000		11000000	2820000
		5	60	0.001	6000000		60	0.001	6000000		62	0.001	6200000		61	0.001	6100000		43	0.001	4300000		52	0.001	5200000		5500000	1040000		5800000	493000
		10	34	0.001	3400000		37	0.001	3700000		260	0.01	2600000		26	0.001	2600000		187	0.01	1900000		222	0.01	2200000		2620000	765000		2800000	769000
		20	103	0.01	1000000		125	0.01	1300000		158	0.01	1600000		163	0.01	1600000		140	0.01	1400000		131	0.01	1300000		1340000	280000		1400000	204000
		30	68	0.01	680000		72	0.01	720000		115	0.01	1200000		103	0.01	1000000		132	0.01	1300000		84	0.01	840000		1050000	332000		860000	156000
		40	52	0.01	520000		61	0.01	610000		70	0.01	700000		83	0.01	830000		85	0.01	850000		64	0.01	640000		690000	165000		690000	119000
		50	49	0.01	490000		49	0.01	490000		95	0.01	950000		87	0.01	870000		40	0.01	400000		55	0.01	550000		613000	295000		640000	204000
		60	63	0.01	630000		62	0.01	620000		101	0.01	1000000		93	0.01	930000		48	0.01	480000		63	0.01	630000		707000	273000		730000	176000
		70	79	0.01	790000		91	0.01	910000		87	0.01	870000		115	0.01	1200000		46	0.01	460000		49	0.01	490000		707000	217000		850000	334000

## Sheet: Supp. Figure 2
A- Cell survival																																											B- Membrane integrity (LIVE/DEAD™)
	phiTE																																										phiTE
			Mock (MOI=0)					MOI=0.16					MOI=0.3					MOI=0.6					MOI=1.25					MOI=2.5					MOI=5					MOI=10							Mock infection
	strain	rep	#	dilution	cfuml-1	Survival		#	dilution	cfuml-1	Survival		#	dilution	cfuml-1	Survival		#	dilution	cfuml-1	Survival		#	dilution	cfuml-1	Survival		#	dilution	cfuml-1	Survival		#	dilution	cfuml-1	Survival		#	dilution	cfuml-1	Survival		strain	rep	1) Ex:485, Em:530	2) Ex:485, Em:630	ratio	normal. (to AV)	Adjusted*
	WT (pBR322)	1	22	0.0001	88000000	1.60976		17	0.0001	68000000	1.2439		18	0.0001	72000000	1.31707		15	0.0001	60000000	1.09756		11	0.0001	44000000	0.80488		13	0.0001	52000000	0.95122		9	0.0001	36000000	0.65854		6	0.0001	24000000	0.43902		WT (pBR322)	1	110.244	90.4934	1.21826	1.04328	1.02914
		2	12		48000000	0.87805		11		44000000	0.80488		11		44000000	0.80488		11		44000000	0.80488		4		16000000	0.29268		7		28000000	0.5122		1		4000000	0.07317		4		16000000	0.29268			2	110.275	87.4071	1.26162	1.08042	1.08678
		3	7		28000000	0.5122		10		40000000	0.73171		8		32000000	0.58537		7		28000000	0.5122		12		48000000	0.87805		18		72000000	1.31707		6		24000000	0.43902		8		32000000	0.58537			3	92.0024	89.9106	1.02327	0.876297	0.770014
				AV	5.46667e+07	1			AV	5.06667e+07	0.92683			AV	4.93333e+07	0.90244			AV	44000000	0.80488			AV	36000000	0.65854			AV	5.06667e+07	0.92683			AV	2.13333e+07	0.39024			AV	24000000	0.43902					AV	1.16772	1	0.96198
				SD	3.05505e+07	0.55885			SD	1.51438e+07	0.27702			SD	2.05264e+07	0.37548			SD	16000000	0.29268			SD	1.74356e+07	0.31894			SD	2.20303e+07	0.40299			SD	1.61658e+07	0.29572			SD	8000000	0.14634					SD	0.126963	0.108728	0.168727
	1xTE (pBR322)	1	18	0.0001	72000000	0.98182		7	0.0001	28000000	0.38182		5	0.0001	20000000	0.27273		7	0.0001	28000000	0.38182		8	0.0001	32000000	0.43636		8	0.0001	32000000	0.43636		7	0.0001	28000000	0.38182		6	0.0001	24000000	0.32727		1xTE (pBR322)	1	95.3519	87.3949	1.09105	0.982655	1.00299
		2	17		68000000	0.92727		12		48000000	0.65455		14		56000000	0.76364		12		48000000	0.65455		11		44000000	0.6		12		48000000	0.65455		6		24000000	0.32727		10		40000000	0.54545			2	103.561	87.4702	1.18396	1.06634	0.891111
		3	2	1e-05	80000000	1.09091		10		40000000	0.54545		11		44000000	0.6		8		32000000	0.43636		7		28000000	0.38182		9		36000000	0.49091		6		24000000	0.32727		13		52000000	0.70909			3	95.0705	90.0365	1.05591	0.95101	0.991836
				AV	7.33333e+07	1			AV	3.86667e+07	0.52727			AV	40000000	0.54545			AV	36000000	0.49091			AV	3.46667e+07	0.47273			AV	3.86667e+07	0.52727			AV	2.53333e+07	0.34545			AV	3.86667e+07	0.52727					AV	1.16772	1	0.96198
				SD	6.1101e+06	0.08332			SD	1.00664e+07	0.13727			SD	1.83303e+07	0.24996			SD	1.0583e+07	0.14431			SD	8.32666e+06	0.11355			SD	8.32666e+06	0.11355			SD	2.3094e+06	0.03149			SD	1.40475e+07	0.19156					SD	0.126963	0.108728	0.168727
	3xTE (pBR322)	1	14	0.0001	56000000	0.84		13	0.0001	52000000	0.78		9	0.0001	36000000	0.54		6	0.0001	24000000	0.36		9	0.0001	36000000	0.54		4	0.0001	16000000	0.24		5	0.0001	20000000	0.3		7	0.0001	28000000	0.42		3xTE (pBR322)	1	99.1924	92.0082	1.07808	0.916549	0.935063
		2	19		76000000	1.14		12		48000000	0.72		12		48000000	0.72		5		20000000	0.3		8		32000000	0.48		5		20000000	0.3		9		36000000	0.54		5		20000000	0.3			2	109.641	87.5066	1.25294	1.06521	1.06492
		3	17		68000000	1.02		6		24000000	0.36		10		40000000	0.6		9		36000000	0.54		12		48000000	0.72		9		36000000	0.54		10		40000000	0.6		5		20000000	0.3			3	105.726	88.2745	1.1977	1.01824	0.885955
				AV	6.66667e+07	1			AV	4.13333e+07	0.62			AV	4.13333e+07	0.62			AV	2.66667e+07	0.4			AV	3.86667e+07	0.58			AV	24000000	0.36			AV	32000000	0.48			AV	2.26667e+07	0.34					AV	1.16772	1	0.96198
				SD	1.00664e+07	0.151			SD	1.51438e+07	0.22716			SD	6.1101e+06				SD	8.32666e+06	0.1249			SD	8.32666e+06	0.1249			SD	1.0583e+07	0.15875			SD	1.0583e+07	0.15875			SD	4.6188e+06	0.06928					SD	0.126963	0.108728	0.168727
	WT pTA46 (ToxIN)	1	7	0.0001	28000000	0.6		8	0.0001	32000000	0.68571		6	0.0001	24000000	0.51429		9	0.0001	36000000	0.77143		4	0.0001	16000000	0.34286		8	0.0001	32000000	0.68571		3	0.0001	12000000	0.25714		5	0.0001	20000000	0.42857		WT pTA46 (ToxIN)	1	104.653	90.5317	1.15598	1.02643	0.832478
		2	13		52000000	1.11429		2		8000000	0.17143		13		52000000	1.11429		11		44000000	0.94286		6		24000000	0.51429		8		32000000	0.68571		10		40000000	0.85714		11		44000000	0.94286			2	97.0125	90.2623	1.07478	0.954332	1.06318
		3	15		60000000	1.28571		19		76000000	1.62857		7		28000000	0.6		12		48000000	1.02857		8		32000000	0.68571		7		28000000	0.6		5		20000000	0.42857		7		28000000	0.6			3	104.34	90.8977	1.14788	1.01924	0.990286
				AV	4.66667e+07	1			AV	3.86667e+07	0.82857			AV	3.46667e+07	0.74286			AV	4.26667e+07	0.91429			AV	24000000	0.51429			AV	3.06667e+07	0.65714			AV	24000000	0.51429			AV	3.06667e+07	0.65714					AV	1.16772	1	0.96198
				SD	1.66533e+07	0.35686			SD	3.44867e+07	0.739			SD	1.51438e+07	0.32451			SD	6.1101e+06	0.13093			SD	8000000	0.17143			SD	2.3094e+06	0.04949			SD	1.44222e+07	0.30905			SD	1.22202e+07	0.26186					SD	0.126963	0.108728	0.168727
	phiTE																																										phiM1
			Mock (MOI=0)					MOI=0.16					MOI=0.3					MOI=0.6					MOI=1.25					MOI=2.5					MOI=5					MOI=10							Mock infection
	strain	rep	#	dilution	cfuml-1	Survival		#	dilution	cfuml-1	Survival		#	dilution	cfuml-1	Survival		#	dilution	cfuml-1	Survival		#	dilution	cfuml-1	Survival		#	dilution	cfuml-1	Survival		#	dilution	cfuml-1	Survival		#	dilution	cfuml-1	Survival		strain	rep	1) Ex:485, Em:530	2) Ex:485, Em:630	ratio	normal. (to AV)	Adjusted*
	WT (pBR322)	1	4	1e-05	160000000	1.791		7	0.0001	28000000	0.313		10	0.0001	40000000	0.448		7	0.0001	28000000	0.313		6	0.001	2400000	0.02687		3	0.01	120000	0.00134		9	10	3600	4.03e-05		4	10	1600	1.79e-05		WT (pBR322)	1	72.4451	49.7994	1.45474	0.957046	0.895322
		2	15	0.0001	60000000	0.672		10		40000000	0.448		11		44000000	0.493		6		24000000	0.269		21		8400000	0.09403		26		1000000	0.01164		4		1600	1.79e-05		2		800	9e-06			2	75.5328	49.6873	1.52016	1.00009	0.962116
		3	12	0.0001	48000000	0.537		12		48000000	0.537		12		48000000	0.537		9		36000000	0.403		8		3200000	0.03582		11		440000	0.00493		1	0.1	4000	4.48e-05		3		1200	1.34e-05			3	79.08	49.8868	1.58519	1.04287	1.0285
				AV	8.93333e+07	1			AV	3.86667e+07	0.433			AV	44000000	0.493			AV	2.93333e+07	0.328			AV	4.66667e+06	0.05224			AV	520000	0.00597			AV	3066.67	3.43e-05			AV	1200	1.34e-05					AV	1.52003	1	0.96198
				SD	6.14925e+07	0.688			SD	1.00664e+07	0.113			SD	4000000	0.045			SD	6.1101e+06	0.068			SD	3.25781e+06	0.03647			SD	445421	0.00523			SD	1285.82	1.44e-05			SD	400	4.5e-06					SD	0.065225	0.042911	0.06659
	1xM1 (pBR322)	1	16	0.0001	64000000	0.696		27	0.001	11000000	0.117		7	0.0001	28000000	0.304		9	0.0001	36000000	0.391		24	0.001	9600000	0.10435		10	0.001	4000000	0.04348		5	10	2000	2.17e-05		7	10	2800	3.04e-05		1xM1 (pBR322)	1	75.6708	48.9416	1.54615	0.997132	0.844577
		2	13	0.0001	52000000	0.565		14	0.0001	56000000	0.609		13		52000000	0.565		17		68000000	0.739		13	0.0001	52000000	0.56522		16	0.01	640000	0.00696		4		1600	1.74e-05		4		1600	1.74e-05			2	76.7288	47.9146	1.60137	1.03275	0.969839
		3	4	1e-05	160000000	1.739		4		32000000	0.348		10		40000000	0.435		9		36000000	0.391		6		24000000	0.26087		14	0.001	5600000	0.06087		5	0.001	2000000	0.0217391		13	0.1	52000	0.0005652			3	73.7362	49.0181	1.50426	0.970123	1.07152
				AV	92000000	1			AV	33000000	0.358			AV	40000000	0.435			AV	4.66667e+07	0.507			AV	2.85333e+07	0.31014			AV	3.41333e+06	0.0371			AV	667867	0.0072594			AV	18800	0.0002043					AV	1.55059	1	0.96198
				SD	5.91946e+07	0.643			SD	2.25167e+07	0.246			SD	12000000	0.13			SD	1.84752e+07	0.201			SD	2.15605e+07	0.23435			SD	2.53151e+06	0.02752			SD	1.15366e+06	0.0125398			SD	28758.3	0.0003126					SD	0.048703	0.031409	0.113677
	3xM1 (pBR322)	1	11	0.0001	44000000	0.541		9	0.0001	36000000	0.443		12	0.0001	48000000	0.59		6	0.0001	24000000	0.295		3	0.0001	12000000	0.14754		12	0.001	4800000	0.05902		9	0.01	360000	0.0044262		4	0.1	16000	0.0001967		3xM1 (pBR322)	1	73.8834	49.058	1.50604	1.07308	0.95753
		2	10	0.0001	40000000	0.492		10		40000000	0.492		5		20000000	0.246		7		28000000	0.344		2		8000000	0.09836		9		3600000	0.04426		4	0.1	16000	0.0001967		4	10	1600	1.97e-05			2	68.7301	47.4788	1.4476	1.03144	1.01279
		3	4	1e-05	160000000	1.967		13		52000000	0.639		9		36000000	0.443		8		32000000	0.393		20	0.001	8000000	0.09836		14		5600000	0.06885		22		88000	0.001082		11		4400	5.41e-05			3	57.0814	45.4187	1.25678	0.89548	0.915616
				AV	8.13333e+07	1			AV	4.26667e+07	0.525			AV	3.46667e+07	0.426			AV	28000000	0.344			AV	9.33333e+06	0.11475			AV	4.66667e+06	0.05738			AV	154667	0.0019016			AV	7333.33	9.02e-05					AV	1.40347	1	0.96198
				SD	6.81567e+07	0.838			SD	8.32666e+06	0.102			SD	1.40475e+07	0.173			SD	4000000	0.049			SD	2.3094e+06	0.02839			SD	1.00664e+06	0.01238			SD	181431	0.0022307			SD	7635.01	9.39e-05					SD	0.130356	0.092881	0.048742
	WT pTA46 (ToxIN)	1	4	1e-05	160000000	1.69		16	0.0001	64000000	0.676		14	0.0001	56000000	0.592		3	0.0001	12000000	0.127		7	0.001	2800000	0.02958		17	0.01	680000	0.00718		9	0.01	360000	0.0038028		14	10	5600	5.92e-05		WT pTA46 (ToxIN)	1	69.3147	49.1861	1.40923	0.924346	1.07539
		2	15	0.0001	60000000	0.634		9		36000000	0.38		14	0.001	5600000	0.059		8		32000000	0.338		14		5600000	0.05915		20		800000	0.00845		19		760000	0.0080282		20		8000	8.45e-05			2	77.1069	50.3212	1.53229	1.00506	1.01077
		3	16	0.0001	64000000	0.676		10		40000000	0.423		15	0.0001	60000000	0.634		9		36000000	0.38		11		4400000	0.04648		4	0.001	1600000	0.0169		15		600000	0.006338		20		8000	8.45e-05			3	77.84	47.6904	1.63219	1.07059	0.799783
				AV	9.46667e+07	1			AV	4.66667e+07	0.493			AV	4.05333e+07	0.428			AV	2.66667e+07	0.282			AV	4.26667e+06	0.04507			AV	1.02667e+06	0.01085			AV	573333	0.0060563			AV	7200	7.61e-05					AV	1.52457	1	0.96198
				SD	5.66157e+07	0.598			SD	1.51438e+07	0.16			SD	3.03192e+07	0.32			SD	1.28582e+07	0.136			SD	1.40475e+06	0.01484			SD	500133	0.00528			SD	201329	0.0021267			SD	1385.64	1.46e-05					SD	0.111681	0.073254	0.144136
																																												*Standard Curve
																																													Normalised ratios ("normal. (to AV)")
																																													% Alive	100	90	50	10
																																													% Dead	0	10	50	90
																																													1	1	0.975916	0.812191	0.511544
																																													2	1	0.926881	0.688218	0.379131
																																													3	1	1.03217	0.814662	0.39223
																																													4	1	0.971076	0.83567	0.608193
																																													5	1	0.944434	0.79215	0.480699
																																													6	1	1.00612	0.632501	0.421894
																																													7	1	0.916967	0.582406	0.342437
																																													AV	1	0.967653	0.736828	0.448018
																																													SD	0	0.041819	0.101375	0.091694
																																														Equation: y = 0.6444x + 0.3801
																																														R2 = 0.9933
[truncated: 7 more columns]

## Sheet: Supp. Figure 3
	A- Membrane integrity (LIVE/DEAD™)																																												B- Metabolic activity (resazurin)
	phiTE																																												phiTE
			Mock infection						Phage infection (MOI=0.3)						Phage infection (MOI=0.6)						Phage infection (MOI=1.25)						Phage infection (MOI=2.5)						Phage infection (MOI=5)						Phage infection (MOI=10)								Mock infection
	strain	rep	1) Ex:485, Em:530	2) Ex:485, Em:630	ratio	normal. (to AV)	normal. (to Mock)		1) Ex:485, Em:530	2) Ex:485, Em:630	ratio	normal. (to AV)	normal. (to Mock)		1) Ex:485, Em:530	2) Ex:485, Em:630	ratio	normal. (to AV)	normal. (to Mock)		1) Ex:485, Em:530	2) Ex:485, Em:630	ratio	normal. (to AV)	normal. (to Mock)		1) Ex:485, Em:530	2) Ex:485, Em:530	ratio	normal. (to AV)	normal. (to Mock)		1) Ex:485, Em:530	2) Ex:485, Em:530	ratio	normal. (to AV)	normal. (to Mock)		1) Ex:485, Em:530	2) Ex:485, Em:530	ratio	normal. (to AV)	normal. (to Mock)		strain	rep	Fluorescence	normal. (to AV)	normal. (to Mock)
	spon. phiTE-resistant	1	87.2497	66.0733	1.3205	1.03245	1		87.2732	69.6084	1.25377	0.980276	0.94947		86.0774	68.762	1.25182	0.978745	0.947988		85.5564	69.598	1.22929	0.961136	0.930932		88.0875	70.0173	1.25808	0.983644	0.952733		89.852	71.9566	1.2487	0.976306	0.945625		87.6234	70.1827	1.2485	0.976156	0.945479		spon. phiTE-resistant	1	719.851	0.790943	1
		2	93.9303	69.2076	1.35723	1.06116	1		97.8056	70.0326	1.39657	1.09192	1.02899		96.0734	69.3533	1.38528	1.08309	1.02067		96.4689	70.5784	1.36683	1.06867	1.00708		96.222	70.9609	1.35599	1.06019	0.999087		98.1502	70.1629	1.39889	1.09374	1.0307		94.9969	70.8204	1.34138	1.04877	0.988324			2	1089.42	1.19701	1
		3	82.6104	71.2601	1.15928	0.906395	1		84.5656	71.5643	1.18167	0.923903	1.01932		85.2328	72.4745	1.17604	0.919498	1.01446		86.339	74.3615	1.16107	0.907795	1.00155		86.2072	72.2285	1.19353	0.933177	1.02955		86.9547	72.1	1.20603	0.942946	1.04033		87.0341	73.0296	1.19176	0.931793	1.02802			3	921.082	1.01205	1
				AV	1.279	1	1			AV	1.27734	0.998701	0.999259			AV	1.27104	0.993778	0.99437			AV	1.2524	0.979201	0.979852			AV	1.2692	0.992337	0.993789			AV	1.28454	1.00433	1.00555			AV	1.26055	0.985573	0.987275			AV	910.118	1	1
				SD	0.105295	0.0823262	0			SD	0.109371	0.0855126	0.0433891			SD	0.105935	0.0828264	0.0402884			SD	0.104809	0.0819458	0.0424565			SD	0.0817947	0.063952	0.0386809			SD	0.101303	0.0792049	0.052119			SD	0.0755302	0.059054	0.0412811			SD	185.028	0.203302	0
	spon. phiM1-resistant	1	106.91	68.2096	1.56737	1.1513	1		93.699	68.5006	1.36786	1.00475	0.872706		65.3976	71.4713	0.915019	0.67212	0.583791		53.3726	73.8585	0.722633	0.530805	0.461047		50.2822	73.9864	0.679614	0.499205	0.4336		50.4518	75.0348	0.672379	0.493891	0.428984		50.5805	74.5253	0.678702	0.498536	0.433019		spon. phiM1-resistant	1	1776.22	1.29045	1
		2	102.524	71.5841	1.43222	1.05202	1		97.5694	72.9183	1.33806	0.982865	0.934261		66.5518	73.6274	0.9039	0.663953	0.631119		54.6969	76.7279	0.712868	0.523632	0.497738		54.1138	79.2792	0.682572	0.501378	0.476584		54.0884	78.8112	0.686303	0.504119	0.479189		56.2798	78.5403	0.716572	0.526353	0.500324			2	1376.13	0.99978	1
		3	75.2841	69.4129	1.08458	0.796673	1		72.7473	72.4319	1.00435	0.737741	0.926028		49.0593	74.1796	0.661358	0.485796	0.609781		42.0131	76.3987	0.549919	0.403939	0.507032		41.1422	76.6608	0.536678	0.394213	0.494824		42.5226	77.2667	0.550335	0.404245	0.507416		43.7009	76.5973	0.570528	0.419077	0.526034			3	976.949	0.709769	1
				AV	1.36139	1	1			AV	1.23676	0.908452	0.910998			AV	0.826759	0.60729	0.60823			AV	0.661807	0.486125	0.488606			AV	0.632955	0.464932	0.468336			AV	0.636339	0.467418	0.471863			AV	0.655268	0.481322	0.486459			AV	1376.43	1	1
				SD	0.249066	0.18295	0			SD	0.201818	0.148244	0.0334167			SD	0.143349	0.105296	0.0237022			SD	0.0970206	0.0712658	0.0243149			SD	0.0833911	0.0612543	0.0314344			SD	0.0748062	0.0549483	0.039726			SD	0.07579	0.055671	0.0480327			SD	399.636	0.290341	0
	phiM1																																												phiM1
			Mock infection						Phage infection (MOI=0.3)						Phage infection (MOI=0.6)						Phage infection (MOI=1.25)						Phage infection (MOI=2.5)						Phage infection (MOI=5)						Phage infection (MOI=10)								Mock infection
	strain	rep	1) Ex:485, Em:530	2) Ex:485, Em:630	ratio	normal. (to AV)	normal. (to Mock)		1) Ex:485, Em:530	2) Ex:485, Em:630	ratio	normal. (to AV)	normal. (to Mock)		1) Ex:485, Em:530	2) Ex:485, Em:630	ratio	normal. (to AV)	normal. (to Mock)		1) Ex:485, Em:530	2) Ex:485, Em:630	ratio	normal. (to AV)	normal. (to Mock)		1) Ex:485, Em:530	2) Ex:485, Em:530	ratio	normal. (to AV)	normal. (to Mock)		1) Ex:485, Em:530	2) Ex:485, Em:530	ratio	normal. (to AV)	normal. (to Mock)		1) Ex:485, Em:530	2) Ex:485, Em:530	ratio	normal. (to AV)	normal. (to Mock)		strain	rep	Fluorescence	normal. (to AV)	normal. (to Mock)
	spon. phiTE-resistant	1	92.292	71.1442	1.29725	0.999271	1		58.6302	72.7812	0.805568	0.620527	0.62098		48.2133	73.9292	0.652155	0.502354	0.50272		42.2828	76.6463	0.551661	0.424944	0.425254		38.6332	78.9925	0.489074	0.376733	0.377008		36.5222	76.5817	0.476905	0.367359	0.367627		39.3246	77.2911	0.508786	0.391917	0.392202		spon. phiTE-resistant	1	1013.79	0.963929	1
		2	98.2528	69.8325	1.40698	1.08379	1		65.6229	73.0875	0.897868	0.691626	0.638153		50.4795	74.6958	0.675801	0.520568	0.480321		40.8264	74.8747	0.545263	0.420015	0.387542		38.4438	76.1157	0.505071	0.389055	0.358975		34.7173	74.9375	0.463283	0.356866	0.329275		40.6521	76.93	0.52843	0.407048	0.375578			2	1116.36	1.06145	1
		3	84.7688	71.2124	1.19037	0.916936	1		53.4933	74.075	0.722151	0.556271	0.606663		41.9225	71.6381	0.585198	0.450777	0.491612		35.2475	74.9213	0.47046	0.362395	0.395223		34.3642	76.3794	0.449915	0.346568	0.377963		35.2842	77.3783	0.455996	0.351253	0.383072		38.5925	78.5581	0.491261	0.378417	0.412697			3	1025.03	0.974616	1
				AV	1.2982	1	1			AV	0.808529	0.622808	0.621932			AV	0.637718	0.491233	0.491551			AV	0.522462	0.402451	0.402673			AV	0.481353	0.370785	0.371315			AV	0.465395	0.358493	0.359992			AV	0.509492	0.392461	0.393492			AV	1051.73	1	1
				SD	0.108309	0.0834304	0			SD	0.087896	0.0677061	0.0157668			SD	0.046995	0.0362001	0.0111997			SD	0.0451479	0.0347773	0.019929			SD	0.0283771	0.0218588	0.0106975			SD	0.0106132	0.00817533	0.0276992			SD	0.0185946	0.0143234	0.0185933			SD	56.2555	0.0534887	0
	spon. phiM1-resistant	1	104.391	69.8586	1.49432	1.12672	1		84.5009	70.4636	1.19921	0.904209	0.802515		90.0356	70.5301	1.27656	0.962525	0.854273		88.39	69.7079	1.26801	0.956078	0.848551		83.9424	71.2559	1.17804	0.888245	0.788347		87.3364	70.5396	1.23812	0.933543	0.828551		106.091	71.1615	1.49085	1.1241	0.997678		spon. phiM1-resistant	1	1822.94	1.32567	1
		2	102.856	71.4627	1.4393	1.08523	1		99.6532	69.9004	1.42565	1.07494	0.990516		99.3799	70.8775	1.40214	1.05721	0.974182		101.318	71.3816	1.41939	1.07022	0.986166		99.858	70.0688	1.42514	1.07456	0.990166		100.649	71.4018	1.40961	1.06285	0.979377		104.736	71.65	1.46177	1.10218	1.01562			2	1387.33	1.00889	1
		3	76.1478	72.8577	1.04516	0.78805	1		78.0889	72.4636	1.07763	0.812534	1.03107		79.1719	70.4087	1.12446	0.847846	1.07588		77.9715	71.9688	1.08341	0.81689	1.0366		77.9754	71.7355	1.08698	0.819588	1.04002		79.4446	73.4534	1.08156	0.815501	1.03483		78.7874	73.1745	1.07671	0.811838	1.03018			3	915.059	0.665444	1
				AV	1.32626	1	1			AV	1.23416	0.93056	0.941366			AV	1.26772	0.955861	0.968111			AV	1.25693	0.947729	0.957105			AV	1.23006	0.927464	0.939511			AV	1.2431	0.937298	0.947587			AV	1.34311	1.01271	1.01449			AV	1375.11	1	1
				SD	0.244989	0.184722	0			SD	0.176621	0.133172	0.121946			SD	0.139048	0.104842	0.110927			SD	0.168263	0.12687	0.097333			SD	0.174976	0.131932	0.133264			SD	0.164082	0.123718	0.106753			SD	0.231169	0.174302	0.0162826			SD	454.064	0.330202	0

## Sheet: Supp. Figure 4
OD600 readings
	phiTE
		Mock infection (MOI=0)												Phage infection (MOI=0.0001)												Phage infection (MOI=0.001)												Phage infection (MOI=0.01)
		WT (pBR322)			WT pTA46 (ToxIN)			1xTE (pBR322)			3xTE (pBR322)			WT (pBR322)			WT pTA46 (ToxIN)			1xTE (pBR322)			3xTE (pBR322)			WT (pBR322)			WT pTA46 (ToxIN)			1xTE (pBR322)			3xTE (pBR322)			WT (pBR322)			WT pTA46 (ToxIN)			1xTE (pBR322)			3xTE (pBR322)
	Time (hours)	1	2	3	1	2	3	1	2	3	1	2	3	1	2	3	1	2	3	1	2	3	1	2	3	1	2	3	1	2	3	1	2	3	1	2	3	1	2	3	1	2	3	1	2	3	1	2	3
	0	0.287946	0.260749	0.290494	0.301051	0.291717	0.299202	0.285549	0.27588	0.27133	0.268017	0.291313	0.277411	0.305854	0.270285	0.306497	0.324268	0.320457	0.327843	0.311875	0.288911	0.29634	0.295695	0.30127	0.269773	0.320988	0.282526	0.317006	0.3316	0.327082	0.328699	0.303724	0.2945	0.305017	0.282508	0.328985	0.273276	0.313587	0.279864	0.312969	0.340414	0.325439	0.34127	0.313394	0.303719	0.302716	0.284125	0.33613	0.273756
	0.2	0.322736	0.287646	0.322182	0.311782	0.310159	0.310365	0.299601	0.289563	0.27434	0.264525	0.292249	0.281509	0.313223	0.318912	0.334144	0.325775	0.318734	0.316306	0.306818	0.293105	0.289028	0.294901	0.289878	0.265511	0.33091	0.299757	0.32278	0.327185	0.315259	0.322982	0.310209	0.292718	0.304369	0.279054	0.302179	0.275505	0.31302	0.310379	0.321314	0.326925	0.325356	0.332978	0.313473	0.305565	0.302481	0.286513	0.310492	0.273581
	0.4	0.348629	0.298306	0.356791	0.3302	0.336225	0.332197	0.311468	0.293705	0.286459	0.287238	0.306981	0.29915	0.33809	0.320612	0.364351	0.35591	0.348439	0.342937	0.317889	0.300638	0.300968	0.314287	0.302884	0.284174	0.32637	0.308081	0.360482	0.358435	0.340784	0.352875	0.322433	0.299261	0.313944	0.30314	0.315733	0.294315	0.347077	0.322625	0.351592	0.355986	0.355287	0.361059	0.325572	0.308618	0.316663	0.310699	0.327015	0.287364
	0.6	0.363472	0.312006	0.363176	0.350376	0.355932	0.350838	0.337327	0.317319	0.299128	0.294304	0.321346	0.30268	0.347055	0.327647	0.371698	0.390106	0.369989	0.363811	0.34046	0.317826	0.316032	0.327856	0.318974	0.291334	0.346863	0.316488	0.371748	0.376943	0.364971	0.372437	0.337391	0.318597	0.331434	0.311534	0.335092	0.298858	0.365634	0.331254	0.368696	0.380263	0.376617	0.384049	0.341333	0.328822	0.330938	0.317202	0.351585	0.296056
	0.8	0.390443	0.331358	0.396405	0.372052	0.397454	0.369029	0.369413	0.343731	0.313202	0.308238	0.341278	0.320805	0.371257	0.347264	0.409722	0.417946	0.409493	0.374071	0.372059	0.34209	0.329974	0.343662	0.333704	0.305879	0.387311	0.337269	0.408359	0.404847	0.411185	0.396916	0.362441	0.341063	0.351426	0.330897	0.344799	0.316483	0.397494	0.354842	0.402171	0.405953	0.417633	0.407341	0.375761	0.352306	0.347427	0.335477	0.364009	0.312057
	1	0.407528	0.351201	0.425412	0.376227	0.438202	0.373882	0.386233	0.356017	0.328631	0.326979	0.341583	0.331818	0.379653	0.369464	0.451508	0.438821	0.454241	0.380077	0.39767	0.361904	0.345212	0.371426	0.337379	0.318093	0.394206	0.352342	0.436773	0.424542	0.44822	0.40662	0.392974	0.358751	0.375312	0.351502	0.350091	0.332483	0.410475	0.374577	0.444088	0.420823	0.458647	0.427754	0.405327	0.366461	0.376385	0.356279	0.367637	0.328595
	1.2	0.411063	0.374894	0.444766	0.381253	0.441729	0.376159	0.380414	0.356795	0.3338	0.327453	0.346106	0.358466	0.393148	0.381009	0.464097	0.458961	0.473369	0.386328	0.391828	0.364688	0.349797	0.373538	0.343775	0.334727	0.401729	0.368293	0.45356	0.426503	0.466142	0.415231	0.384578	0.357325	0.376119	0.352627	0.353945	0.347642	0.418398	0.408007	0.447714	0.429318	0.472642	0.431765	0.407812	0.36912	0.370347	0.35747	0.370461	0.329193
	1.4	0.420934	0.386224	0.451092	0.390475	0.453102	0.394922	0.396618	0.3724	0.34255	0.3363	0.35595	0.348089	0.404549	0.393903	0.461992	0.487456	0.484615	0.401359	0.399448	0.37522	0.361314	0.381013	0.351388	0.340636	0.416501	0.37537	0.45761	0.435336	0.481456	0.423498	0.404114	0.371259	0.389323	0.36124	0.368607	0.342794	0.428675	0.423586	0.467277	0.45205	0.476286	0.450373	0.414461	0.388176	0.386611	0.364939	0.376305	0.329378
	1.6	0.443971	0.417712	0.489975	0.410474	0.470467	0.414465	0.422115	0.373765	0.356118	0.346476	0.379561	0.360922	0.424809	0.427599	0.478931	0.511154	0.502443	0.418946	0.426776	0.394849	0.378082	0.399294	0.378229	0.357569	0.430604	0.389028	0.475932	0.468005	0.514527	0.460212	0.411633	0.380695	0.419955	0.382311	0.381528	0.355921	0.440569	0.446553	0.476866	0.487139	0.505486	0.47543	0.437758	0.39159	0.408832	0.381619	0.401598	0.345844
	1.8	0.458625	0.404328	0.491999	0.415116	0.485932	0.425231	0.435191	0.385608	0.363613	0.362605	0.377139	0.37604	0.426606	0.417493	0.499875	0.513831	0.517831	0.436265	0.428103	0.400806	0.380219	0.420658	0.375626	0.373277	0.432592	0.38069	0.470129	0.477728	0.525505	0.473736	0.431487	0.38443	0.417378	0.390969	0.385515	0.368376	0.437642	0.431481	0.460392	0.495164	0.508244	0.509215	0.45441	0.400333	0.413541	0.39912	0.40159	0.35741
	2	0.492026	0.419882	0.520045	0.43022	0.507619	0.438783	0.470304	0.399108	0.367379	0.377874	0.391902	0.385869	0.453751	0.434331	0.535417	0.556433	0.551113	0.452489	0.460654	0.40721	0.3848	0.43488	0.386761	0.378633	0.471103	0.396956	0.496417	0.487662	0.547118	0.491191	0.459651	0.399515	0.42473	0.404491	0.396828	0.378963	0.463372	0.46017	0.473776	0.509367	0.537157	0.526018	0.48712	0.41178	0.420451	0.417042	0.409378	0.364637
	2.2	0.518505	0.450156	0.54821	0.448133	0.530318	0.486842	0.513622	0.412977	0.376513	0.381783	0.406299	0.399797	0.47397	0.437441	0.52766	0.578711	0.576131	0.468895	0.498786	0.418659	0.395012	0.454481	0.401637	0.387433	0.458246	0.406487	0.549428	0.55219	0.568607	0.525343	0.47264	0.40894	0.440883	0.412955	0.416812	0.390491	0.469974	0.460775	0.467061	0.535053	0.558193	0.563308	0.496544	0.420924	0.448038	0.413379	0.430815	0.38269
	2.4	0.512544	0.446944	0.533467	0.449169	0.538244	0.443445	0.488691	0.422806	0.383643	0.383739	0.407389	0.404185	0.471489	0.461281	0.542411	0.566571	0.577573	0.459213	0.473275	0.422313	0.39921	0.450458	0.402167	0.392531	0.500917	0.409143	0.535756	0.496692	0.570947	0.491832	0.477977	0.422938	0.454152	0.416732	0.415744	0.394221	0.470984	0.469763	0.490551	0.505012	0.586622	0.579208	0.500977	0.429374	0.449344	0.42545	0.432572	0.381457
	2.6	0.570466	0.5268	0.617179	0.495518	0.57793	0.547884	0.586531	0.457816	0.401003	0.418432	0.440406	0.428861	0.526448	0.500001	0.575231	0.617	0.633083	0.510237	0.584103	0.472326	0.42883	0.495413	0.438964	0.422219	0.517266	0.44563	0.573129	0.566193	0.628692	0.567681	0.546402	0.450664	0.48316	0.461993	0.465323	0.409976	0.459913	0.466482	0.478793	0.564147	0.622468	0.607162	0.555208	0.454982	0.48295	0.477122	0.474268	0.413997
	2.8	0.56484	0.52613	0.600337	0.473754	0.572796	0.522142	0.567456	0.465894	0.408415	0.408267	0.440254	0.442361	0.537768	0.5246	0.608362	0.671548	0.632498	0.518424	0.570859	0.470889	0.440813	0.493607	0.434713	0.432707	0.497139	0.457807	0.633375	0.551018	0.620703	0.570405	0.549994	0.446379	0.477591	0.448603	0.446637	0.419883	0.438939	0.471905	0.502337	0.563273	0.612476	0.625848	0.584397	0.471312	0.4842	0.46179	0.466132	0.40978
	3	0.595265	0.545004	0.626695	0.515692	0.598404	0.558011	0.59211	0.488812	0.424819	0.431616	0.467836	0.476279	0.537552	0.533531	0.61681	0.659687	0.66765	0.528619	0.610929	0.496014	0.453141	0.521065	0.452188	0.451234	0.513974	0.469432	0.650982	0.56422	0.644503	0.581502	0.586925	0.480112	0.49519	0.481292	0.482507	0.436106	0.448249	0.494142	0.485675	0.583682	0.608029	0.678545	0.606233	0.497595	0.516629	0.480159	0.499447	0.434739
	3.2	0.593596	0.57053	0.707082	0.51304	0.630066	0.619156	0.650508	0.520438	0.429112	0.439378	0.493171	0.482019	0.587771	0.600056	0.644863	0.628619	0.670167	0.576389	0.599719	0.523847	0.468655	0.518135	0.47808	0.477427	0.49666	0.480714	0.633309	0.57779	0.648232	0.626848	0.597433	0.491402	0.513	0.486878	0.492896	0.457822	0.462584	0.530179	0.514936	0.623397	0.662152	0.656242	0.64119	0.504905	0.543197	0.507575	0.525534	0.457413
	3.4	0.613806	0.575425	0.727755	0.515177	0.634528	0.614171	0.658974	0.523649	0.441317	0.462364	0.488977	0.47878	0.617448	0.590194	0.678958	0.700359	0.65553	0.563026	0.633023	0.528542	0.477415	0.507581	0.483166	0.486651	0.528446	0.492637	0.637655	0.595496	0.688547	0.634049	0.630864	0.490704	0.519751	0.48362	0.495933	0.46673	0.574418	0.581284	0.595227	0.590503	0.663602	0.713071	0.659412	0.544782	0.542498	0.497212	0.523684	0.460841
	3.6	0.644042	0.590692	0.714256	0.537044	0.655452	0.615022	0.666948	0.541754	0.460412	0.478023	0.518627	0.511032	0.64978	0.597812	0.675028	0.675227	0.722607	0.589923	0.689641	0.544451	0.502207	0.530129	0.498005	0.511957	0.536506	0.514776	0.644654	0.598941	0.689535	0.643298	0.652939	0.50257	0.54109	0.506137	0.505205	0.482665	0.557158	0.60177	0.581205	0.606044	0.649928	0.697042	0.648644	0.538692	0.55545	0.54048	0.538971	0.48516
	3.8	0.679543	0.648721	0.792031	0.573933	0.66111	0.705112	0.702013	0.589183	0.483673	0.509525	0.564045	0.529146	0.672951	0.635859	0.695663	0.679718	0.712882	0.632557	0.640787	0.580411	0.538818	0.564566	0.554277	0.539116	0.543633	0.52027	0.651539	0.639732	0.721131	0.689098	0.671638	0.52579	0.592585	0.529751	0.534001	0.502176	0.627193	0.623839	0.642681	0.6673	0.702585	0.712932	0.703427	0.570256	0.59566	0.563239	0.586834	0.506864
	4	0.676098	0.658724	0.788382	0.608878	0.672296	0.673123	0.728483	0.634831	0.504639	0.521718	0.604366	0.552585	0.697456	0.637313	0.701135	0.704718	0.751914	0.686562	0.724658	0.598985	0.567789	0.587571	0.584427	0.563372	0.551094	0.531899	0.647272	0.651309	0.70326	0.71004	0.697884	0.554151	0.610285	0.528044	0.545362	0.523486	0.63931	0.627004	0.623681	0.681944	0.708237	0.754491	0.709829	0.588849	0.617531	0.569534	0.602969	0.520979
	4.2	0.703865	0.661613	0.756511	0.572742	0.64323	0.670732	0.673884	0.565271	0.488813	0.505433	0.572234	0.532432	0.647794	0.639713	0.712314	0.666099	0.714683	0.640616	0.646871	0.57528	0.54663	0.550988	0.541764	0.544622	0.541243	0.561529	0.643049	0.625438	0.704713	0.667326	0.720202	0.519074	0.579526	0.533461	0.51502	0.512511	0.657729	0.625179	0.60307	0.632408	0.649232	0.708302	0.726949	0.582097	0.574307	0.532939	0.566988	0.51178
	4.4	0.661937	0.607673	0.775965	0.593583	0.610779	0.639622	0.674953	0.5715	0.497809	0.510351	0.555287	0.538577	0.697464	0.646941	0.745705	0.664122	0.750888	0.651606	0.703884	0.590892	0.553242	0.560342	0.584241	0.535272	0.627787	0.585358	0.672736	0.599545	0.647508	0.666384	0.689872	0.550024	0.584618	0.549664	0.529651	0.520796	0.696748	0.595853	0.621143	0.600977	0.744215	0.683866	0.70236	0.587262	0.576322	0.555793	0.583753	0.504031
	4.6	0.664442	0.619423	0.767541	0.606248	0.640449	0.657292	0.658949	0.580387	0.505221	0.530343	0.577055	0.562814	0.731488	0.671473	0.757714	0.687132	0.735913	0.638526	0.628972	0.600352	0.569048	0.562337	0.581902	0.578022	0.672966	0.620026	0.745724	0.622105	0.692837	0.642651	0.695958	0.544147	0.592548	0.554122	0.5431	0.533142	0.656241	0.609333	0.633826	0.648333	0.712454	0.758477	0.741738	0.603465	0.581952	0.583799	0.592598	0.51941
	4.8	0.681385	0.623299	0.757291	0.644332	0.67932	0.664737	0.712129	0.642091	0.551111	0.56263	0.635302	0.592147	0.800497	0.712991	0.803946	0.664742	0.711453	0.693645	0.713131	0.654939	0.614867	0.629504	0.650285	0.62918	0.729039	0.631102	0.760761	0.677437	0.68096	0.690937	0.716645	0.587164	0.624699	0.611494	0.591268	0.569589	0.664014	0.589604	0.664963	0.682284	0.761372	0.744771	0.743087	0.660581	0.633367	0.645907	0.666772	0.560965
	5	0.720626	0.685963	0.79005	0.680682	0.721895	0.741247	0.714036	0.703456	0.54661	0.583494	0.729493	0.611549	0.787171	0.714386	0.840525	0.780615	0.690059	0.711791	0.695105	0.66894	0.641846	0.653195	0.712095	0.668007	0.667248	0.663414	0.776282	0.698388	0.764919	0.701173	0.764948	0.630254	0.65787	0.605434	0.625816	0.584975	0.57269	0.582291	0.637787	0.73681	0.841426	0.786631	0.788582	0.685165	0.686028	0.643537	0.70844	0.581645
	5.2	0.69304	0.674073	0.794423	0.673327	0.661737	0.672918	0.69313	0.691519	0.542633	0.556847	0.691812	0.609347	0.81241	0.785415	0.863244	0.706843	0.739176	0.738873	0.728851	0.649882	0.632906	0.619593	0.704527	0.653749	0.685748	0.629428	0.755697	0.69084	0.723694	0.69214	0.768963	0.586565	0.641866	0.605638	0.605141	0.580819	0.57365	0.604696	0.629797	0.758476	0.752457	0.836062	0.780749	0.67338	0.642303	0.615876	0.680001	0.581804
	5.4	0.71259	0.668253	0.812142	0.736815	0.6926	0.737448	0.691077	0.734215	0.567689	0.590377	0.732638	0.637501	0.863838	0.80269	0.886555	0.677486	0.761277	0.740378	0.671679	0.688983	0.681945	0.67448	0.74727	0.708833	0.734756	0.635655	0.747521	0.72762	0.743134	0.742922	0.779127	0.6173	0.661736	0.667074	0.644329	0.614823	0.536312	0.550026	0.617446	0.722746	0.846843	0.834911	0.721276	0.714681	0.679337	0.691085	0.719752	0.596432
	5.6	0.747193	0.717002	0.814053	0.77943	0.716544	0.755843	0.719461	0.786455	0.578922	0.605756	0.782777	0.652171	0.878046	0.811743	0.89398	0.724897	0.79348	0.784555	0.707419	0.746937	0.714024	0.704234	0.789835	0.760607	0.750731	0.654172	0.751942	0.744293	0.753411	0.763025	0.7753	0.664744	0.707347	0.687954	0.697436	0.656664	0.547746	0.556281	0.608395	0.766853	0.806139	0.854432	0.812224	0.794851	0.732279	0.695223	0.779588	0.634891
	5.8	0.793837	0.726182	0.863388	0.819206	0.761342	0.80419	0.735635	0.800499	0.613554	0.648198	0.847571	0.698937	0.85869	0.829252	0.897248	0.795553	0.783612	0.842008	0.778673	0.7681	0.731842	0.754671	0.817183	0.803235	0.740469	0.588051	0.740584	0.807853	0.717162	0.818425	0.832544	0.725763	0.741905	0.681226	0.700205	0.682744	0.496318	0.541789	0.594417	0.831166	0.887039	0.868492	0.862074	0.823316	0.756857	0.714549	0.812782	0.654609
	6	0.860143	0.74593	0.802527	0.868971	0.853929	0.833937	0.763055	0.845442	0.629115	0.649493	0.887504	0.717025	0.840109	0.828058	0.907195	0.868973	0.857633	0.85576	0.749401	0.821915	0.786282	0.789777	0.881458	0.867245	0.740297	0.563777	0.67232	0.859417	0.7974	0.893856	0.873064	0.782519	0.803503	0.710819	0.733381	0.725345	0.487715	0.480594	0.511644	0.923541	0.889312	0.941291	0.850351	0.871087	0.843348	0.78088	0.858459	0.720743
	6.2	0.864156	0.802721	0.889579	0.908885	0.850092	0.896074	0.784612	0.877263	0.657863	0.683732	0.927075	0.741653	0.842082	0.815924	0.908051	0.909775	0.823496	0.910831	0.802101	0.846247	0.814846	0.863497	0.917855	0.907634	0.713876	0.524971	0.67389	0.890855	0.833529	0.903469	0.886276	0.778461	0.831524	0.78129	0.790586	0.756965	0.49862	0.485341	0.566889	0.89253	0.954926	0.989978	0.872676	0.911552	0.866123	0.780332	0.9032	0.753177
	6.4	0.88369	0.783057	0.828	0.94982	0.83343	0.924601	0.837539	0.902156	0.659206	0.691576	0.950045	0.805901	0.850386	0.81028	0.892471	0.949201	0.844734	0.929498	0.867196	0.85197	0.839434	0.905436	0.956568	0.943334	0.717901	0.574377	0.702137	0.92272	0.792166	0.938805	0.891364	0.856113	0.850508	0.792198	0.819298	0.839805	0.443776	0.512972	0.56153	0.888872	0.954067	0.99872	0.919927	0.951654	0.898522	0.823925	0.92823	0.776335
	6.6	0.938047	0.81653	0.923625	0.979361	0.829279	0.920773	0.815059	0.965871	0.686878	0.687652	0.969372	0.813715	0.877549	0.803776	0.884868	0.975948	0.914012	0.929277	0.885636	0.906112	0.876342	0.923299	0.985263	0.991418	0.72121	0.626439	0.735178	0.955027	0.848043	0.974397	0.923709	0.852374	0.873166	0.810694	0.85858	0.852354	0.482061	0.530875	0.567107	0.917924	0.957885	1.00414	0.919879	0.996187	0.920628	0.832785	0.952208	0.838823
	6.8	0.970203	0.86623	0.945931	1.00463	0.960293	1.0007	0.940971	1.00791	0.754144	0.785352	1.00855	0.82042	0.883307	0.810704	0.888887	1.01385	0.976107	0.951736	0.910563	0.970039	0.909314	0.954049	1.00885	1.02289	0.704241	0.644315	0.757633	0.98994	0.914329	1.02138	0.985058	0.889908	0.92306	0.832626	0.895751	0.928507	0.452072	0.543089	0.559866	0.948645	1.00787	1.02112	0.957112	1.03648	0.960612	0.835659	0.974625	0.873481
	7	1.03244	0.923117	0.959721	1.03775	0.989902	1.06173	0.93071	1.09051	0.803162	0.773662	1.0441	0.868136	0.864699	0.819582	0.899709	1.07616	1.05018	0.99698	0.956291	1.03979	0.960954	1.01668	1.05003	1.05559	0.641421	0.624001	0.777868	1.04096	0.969649	1.03968	1.01068	0.971788	0.987397	0.877729	0.928934	0.966816	0.354142	0.555131	0.548818	1.00084	1.05601	1.02733	0.979778	1.07807	1.025	0.916072	1.01348	0.901588
	7.2	1.05116	0.904949	0.956108	1.02273	1.04663	1.04071	0.993157	1.11368	0.851067	0.753648	1.07784	0.946775	0.876378	0.812476	0.889086	1.10462	1.05387	1.04295	1.00093	1.06345	0.999214	1.07213	1.07877	1.07702	0.615864	0.630809	0.767014	1.05939	1.0008	1.05521	1.0214	1.02504	1.03791	0.847768	0.991237	1.0344	0.397795	0.543775	0.493868	1.0346	1.0713	1.04771	0.991686	1.08984	1.06216	0.91053	1.04494	0.965935
	7.4	1.05933	0.905693	0.897266	1.01906	1.06767	1.06656	0.889992	1.11364	0.913608	0.810038	1.08886	0.917679	0.859399	0.808848	0.885556	1.11257	1.05445	1.04138	1.01921	1.04897	1.01237	1.06449	1.08849	1.09397	0.615363	0.637233	0.754612	1.05214	1.00336	1.0298	0.99513	1.03122	1.04448	0.870696	1.0258	1.06174	0.374988	0.520779	0.462847	1.05695	1.08683	1.05864	1.00361	1.09721	1.07503	0.94764	1.07136	0.99853
	7.6	1.07203	0.970833	0.955265	0.95988	1.07113	1.05246	0.930446	1.12253	0.967292	0.835827	1.12603	0.970927	0.85414	0.78318	0.860606	1.10109	1.05201	1.00568	0.981776	1.05782	1.01999	1.08163	1.09588	1.11431	0.613298	0.633032	0.752624	1.02257	1.06101	1.03783	1.00186	1.06751	1.06968	0.970664	1.04142	1.09406	0.355149	0.526164	0.480853	1.07755	1.11081	1.05262	0.974472	1.10838	1.09235	1.02903	1.09166	1.03738
	7.8	1.09039	0.956668	0.871356	0.956287	1.11078	1.00831	0.935862	1.10376	1.00833	0.905094	1.13127	1.01843	0.841386	0.761176	0.859396	1.09507	1.05018	0.994784	0.969445	1.08382	1.04425	1.09045	1.10943	1.12004	0.575052	0.612678	0.757874	0.984522	1.09623	1.05376	0.999658	1.0952	1.09707	1.01875	1.06509	1.12511	0.356202	0.533108	0.50687	1.10792	1.12776	1.06808	0.973337	1.11017	1.10448	1.08303	1.1048	1.05883
	8	1.10217	1.01	0.960801	0.982167	1.10134	1.0439	0.913476	1.11579	1.03119	0.888268	1.14102	0.999652	0.813609	0.763924	0.856326	1.08803	1.09282	1.05328	0.981847	1.10576	1.03413	1.11561	1.13429	1.12116	0.573511	0.576221	0.730291	1.0151	1.0942	1.05253	1.03165	1.11354	1.09997	1.01888	1.10081	1.13821	0.353261	0.489582	0.485884	1.11295	1.14893	1.07521	0.98607	1.11323	1.11177	1.0892	1.12305	1.04404
	8.2	1.11001	1.02131	0.900602	0.966971	1.1278	1.0371	0.996154	1.14358	1.05792	0.923313	1.15609	0.953768	0.796014	0.773508	0.856914	1.08306	1.11143	1.04804	0.975394	1.09476	1.03852	1.13916	1.12513	1.13602	0.560323	0.584242	0.725788	1.05108	1.0982	1.02523	1.02855	1.1037	1.10222	1.02791	1.13866	1.14484	0.346494	0.490793	0.487179	1.10462	1.15544	1.07104	0.988238	1.12784	1.11357	1.10392	1.13494	1.084
	8.4	1.11663	0.984412	0.940419	0.904366	1.09483	1.03207	0.828836	1.13238	1.04084	0.896798	1.16525	0.978931	0.76887	0.772444	0.849419	1.08062	1.10186	0.978452	0.976176	1.08559	1.07314	1.14622	1.12103	1.13948	0.56997	0.587818	0.712295	1.05944	1.11356	1.00862	0.978293	1.09419	1.12553	1.05269	1.08965	1.15502	0.355925	0.506298	0.483892	1.09306	1.14797	1.03638	0.990939	1.11725	1.12003	1.12034	1.13932	1.10535
	8.6	1.1059	1.01614	0.932521	0.983307	1.15561	1.04343	1.00333	1.15604	1.08069	0.981761	1.18016	0.986552	0.744927	0.769982	0.839082	1.10939	1.10765	1.00973	1.00182	1.11134	1.06978	1.15591	1.15239	1.13893	0.564479	0.595695	0.694268	1.07572	1.15808	1.03895	1.02111	1.13012	1.14266	1.09064	1.13004	1.15906	0.360701	0.518637	0.480067	1.11718	1.15705	1.05035	0.971852	1.11845	1.11694	1.14734	1.15271	1.11335
	8.8	1.06113	1.04922	1.06072	0.968215	1.14336	1.04525	0.94442	1.14767	1.10997	1.01575	1.15987	0.912501	0.718081	0.763742	0.826005	1.0942	1.0969	1.04482	1.00338	1.12017	1.07274	1.15395	1.14856	1.12499	0.551631	0.594126	0.67594	1.08083	1.16175	1.06438	1.01303	1.13369	1.13945	1.1192	1.1625	1.12567	0.343065	0.517969	0.45966	1.1225	1.15404	1.07336	0.982235	1.11387	1.11647	1.15146	1.14636	1.07861
	9	1.03735	1.02761	0.951107	0.956059	1.12521	1.01887	0.945222	1.10524	1.10342	1.07326	1.17564	0.907659	0.696808	0.757309	0.814552	1.07893	1.06951	1.00559	0.960958	1.12141	1.06183	1.1601	1.13028	1.10387	0.53406	0.520888	0.670797	1.05019	1.17189	1.04387	1.02137	1.1152	1.13552	1.13155	1.1606	1.14345	0.343601	0.501003	0.428355	1.1204	1.15126	1.06445	0.960734	1.11347	1.11401	1.15237	1.1328	1.14531
	9.2	1.06271	0.96559	0.988303	0.940104	1.13141	1.03423	0.913404	1.07532	1.09643	1.03844	1.14838	0.975413	0.66814	0.747837	0.801096	1.05182	1.06636	1.00503	0.967503	1.11123	1.05433	1.16512	1.13608	1.11035	0.521667	0.525844	0.661183	1.01362	1.17294	0.991756	1.00276	1.11177	1.11862	1.12991	1.14893	1.14833	0.343315	0.494713	0.456215	1.12861	1.16093	1.07455	0.986392	1.12718	1.10595	1.15967	1.1345	1.12799
	9.4	1.09788	0.99514	0.975329	0.903219	1.08509	1.04475	0.906782	1.09478	1.10302	1.0016	1.15585	1.02254	0.652352	0.736424	0.785639	1.03545	1.03672	1.01931	0.976225	1.11588	1.03553	1.17072	1.13021	1.13635	0.516003	0.53111	0.651939	1.03112	1.1373	1.01164	1.00091	1.11587	1.11719	1.11377	1.1671	1.16925	0.350627	0.491826	0.470912	1.13486	1.16492	1.07435	0.983955	1.13316	1.13019	1.15995	1.14531	1.10984
	9.6	1.07722	1.03453	0.908249	0.943136	1.11031	0.979902	0.946915	1.07367	1.10534	1.03636	1.17103	0.912018	0.635449	0.730975	0.772014	1.07101	1.09497	0.993662	1.01559	1.1308	1.10134	1.17726	1.11987	1.1119	0.513812	0.543283	0.650295	1.06963	1.14342	1.04465	1.03589	1.13533	1.14905	1.14217	1.14658	1.17781	0.360834	0.489006	0.470764	1.13325	1.17963	1.06475	0.995429	1.13893	1.1285	1.18482	1.18117	1.17001
	9.8	0.94436	1.06837	1.0073	0.955937	1.11819	0.964515	0.991785	1.10487	1.05836	1.0654	1.15795	0.78217	0.610352	0.720753	0.757605	1.07169	1.12123	1.03546	1.02679	1.13532	1.10135	1.17893	1.16897	1.01933	0.498109	0.534841	0.641856	1.09768	1.18635	1.08604	1.05308	1.15638	1.15964	1.15863	1.19848	1.12813	0.354086	0.464903	0.45876	1.14041	1.19114	1.08492	1.022	1.10708	1.12836	1.18232	1.17482	1.13298
	10	1.08196	1.04855	1.01236	0.938525	1.10036	1.01102	0.919821	1.06134	1.11696	1.11866	1.15232	0.921389	0.591936	0.71099	0.732312	1.0415	1.07431	1.03945	0.970588	1.13141	1.07563	1.17825	1.15645	1.09906	0.488894	0.537592	0.63047	1.06027	1.18628	1.01213	1.03239	1.13915	1.14903	1.15517	1.19249	1.16637	0.354548	0.447439	0.450854	1.13555	1.17931	1.08196	0.999448	1.13076	1.11692	1.17944	1.17182	1.15868
	10.2	1.10119	0.975972	1.03914	0.982316	1.10498	1.02281	0.88191	1.00722	1.12605	1.10432	1.14141	0.874751	0.574929	0.706623	0.711542	1.03226	1.07911	0.994371	0.994922	1.11502	1.07281	1.18513	1.1202	1.09484	0.47644	0.547858	0.619226	0.970184	1.1681	1.01778	1.01223	1.11587	1.12798	1.15707	1.15782	1.15892	0.355157	0.435882	0.440408	1.13538	1.17274	1.08414	1.00473	1.13554	1.10187	1.18908	1.17659	1.14792
	10.4	1.06844	1.01976	1.01317	0.963836	1.12524	1.04485	0.927044	1.08695	1.10563	1.1111	1.14219	0.801783	0.553121	0.693897	0.697284	1.06653	1.07391	1.02713	0.978705	1.14399	1.07841	1.18823	1.14298	1.04427	0.460415	0.538873	0.607776	0.986641	1.17381	1.02572	1.01883	1.12347	1.16412	1.16689	1.17904	1.15418	0.349344	0.434434	0.426304	1.13188	1.18478	1.0989	0.995484	1.1417	1.13288	1.19608	1.16384	1.16168
	10.6	0.981571	0.992607	0.986477	0.959322	1.10466	1.03618	0.837183	1.01386	1.1156	1.12104	1.16662	0.846795	0.532478	0.644581	0.673935	1.07203	1.08538	1.01065	0.946805	1.11767	1.08179	1.18775	1.12682	1.05228	0.427404	0.475858	0.593035	1.04421	1.18621	1.01435	1.02591	1.13476	1.16803	1.17431	1.18562	1.19016	0.354826	0.426904	0.392191	1.14949	1.19973	1.0626	0.978634	1.15541	1.1279	1.20956	1.1449	1.155
	10.8	0.889704	1.03341	1.07863	0.933245	1.107	0.977018	0.918624	1.01687	1.1017	1.13091	1.16871	0.868626	0.509527	0.629764	0.657713	0.990139	1.08252	0.987874	0.976643	1.11926	1.08402	1.17612	1.15044	1.0298	0.414211	0.487856	0.569293	1.01551	1.16246	1.03286	1.02135	1.10265	1.15299	1.16126	1.17776	1.14818	0.360944	0.430402	0.376384	1.13373	1.18642	1.07037	1.00621	1.16146	1.11581	1.19341	1.16473	1.17046
	11	1.05433	1.01197	1.02427	0.945143	1.09903	0.970278	0.846917	0.976261	1.09692	1.147	1.07456	0.935381	0.48829	0.620718	0.649098	1.0306	1.05798	1.01052	0.959793	1.12984	1.05504	1.1799	1.11824	1.03194	0.415646	0.502204	0.563515	1.0082	1.18316	1.00227	1.01148	1.11984	1.16845	1.18035	1.13855	1.1537	0.357102	0.431262	0.388969	1.10602	1.18982	1.06867	0.953316	1.14339	1.09791	1.20117	1.19751	1.13067
	11.2	1.113	1.03028	1.02771	1.00501	1.12975	1.03854	0.967027	1.04207	1.14289	1.12329	1.13195	0.970306	0.475181	0.611487	0.633682	1.0341	1.02142	0.946608	0.888197	1.12571	1.05807	1.19843	1.0777	1.11652	0.416367	0.510594	0.55526	0.918387	1.14204	0.965415	0.983178	1.12139	1.13817	1.16851	1.14083	1.19404	0.357554	0.42417	0.391285	1.10972	1.18096	1.07853	0.952646	1.14347	1.11976	1.2006	1.15855	1.15695
	11.4	1.10802	1.01741	0.956552	0.999429	1.13263	1.02897	0.975595	1.08791	1.1393	1.14091	1.17609	0.98487	0.466747	0.614456	0.630509	1.00137	1.01644	0.996692	0.875595	1.121	1.04233	1.18016	1.10435	1.09558	0.428563	0.512328	0.554594	0.911876	1.13539	0.969935	0.987624	1.10966	1.11671	1.15668	1.12723	1.18659	0.355107	0.426731	0.371434	1.10744	1.1916	1.05924	0.96422	1.14627	1.09245	1.19863	1.14357	1.16016
	11.6	0.990402	1.00761	1.00968	0.960493	1.06941	0.962219	0.866143	0.983488	1.11874	1.15221	1.10585	0.846216	0.460917	0.622335	0.623394	0.938863	1.03432	0.942809	0.900129	1.07027	1.0539	1.14882	1.04895	1.00559	0.424126	0.47358	0.543483	1.00071	1.12163	0.939502	0.970961	1.10966	1.12232	1.14825	1.1042	1.14587	0.338737	0.409639	0.371607	1.10223	1.19344	1.05298	0.890104	1.11174	1.05461	1.18947	1.16046	1.15372
	11.8	0.8771	0.987284	1.03482	0.971946	1.11353	0.992821	0.917201	1.04787	1.12862	1.15444	1.13069	0.849258	0.446806	0.619557	0.612341	0.93427	0.982698	0.985474	0.831794	1.09863	1.04296	1.15513	1.11966	1.05227	0.409461	0.483651	0.534846	0.966509	1.07415	0.922172	0.994426	1.09143	1.10884	1.15665	1.13049	1.18366	0.319077	0.415282	0.377686	1.14047	1.17741	1.05975	0.91169	1.15666	1.10831	1.21078	1.09832	1.1501
	12	0.982878	1.03066	1.01205	0.911495	1.03583	0.932926	0.889943	1.01697	1.08981	1.16703	1.09938	0.865342	0.446899	0.612492	0.600879	0.900718	1.02194	0.983258	0.837387	1.13158	1.05193	1.20634	1.06688	0.93219	0.408221	0.487926	0.525203	1.0073	1.13758	0.974657	1.00282	1.1276	1.12573	1.18297	1.07888	1.10857	0.3062	0.413962	0.38758	1.09839	1.19865	1.08033	0.928061	1.1271	1.08524	1.22516	1.14141	1.17301
	12.2	0.978141	1.02348	0.993061	0.948699	1.09697	1.008	0.925253	1.03885	1.16172	1.16569	1.0487	0.82735	0.439236	0.608334	0.589823	0.836563	1.00233	0.999728	0.91693	1.08475	1.05352	1.17709	1.10366	0.995591	0.406262	0.489953	0.508593	0.93987	1.09979	0.937311	0.979962	1.09733	1.11785	1.12992	1.18523	1.14828	0.296269	0.417263	0.348914	1.09235	1.19687	1.05005	0.963898	1.12124	1.08696	1.20491	1.19667	1.16933
	12.4	1.03453	1.04689	1.05448	0.962771	1.0907	0.99521	0.957958	1.04334	1.11723	1.18038	1.04322	0.851991	0.44309	0.599411	0.578329	0.760372	1.03544	0.955569	0.93527	1.08886	1.02199	1.16334	1.03161	0.985694	0.422218	0.495724	0.490341	1.01809	1.11248	0.938084	0.984359	1.10272	1.13484	1.14515	1.1035	1.1314	0.288154	0.416411	0.349039	1.10996	1.21057	1.06046	0.927893	1.12944	1.05463	1.20352	1.12693	1.15
	12.6	0.978624	1.07604	1.12278	0.969864	1.10222	0.938994	0.995235	1.08635	1.15167	1.19421	1.09677	0.813563	0.436128	0.591775	0.566811	0.774821	0.975707	0.961983	0.83942	1.11767	1.0589	1.15868	1.10192	1.02502	0.411741	0.492713	0.478964	0.983456	1.08671	0.920555	0.935181	1.07328	1.0906	1.14483	1.14704	1.17249	0.279318	0.408227	0.353187	1.0818	1.19598	1.06936	0.934823	1.14725	1.11995	1.21859	1.14198	1.15089
	12.8	0.951421	1.067	1.13084	0.875336	1.00012	0.84149	0.998187	1.01514	1.08244	1.18373	1.05814	0.817668	0.428207	0.584007	0.557766	0.949967	1.02336	1.01562	0.885674	1.12974	1.06484	1.22005	1.0909	0.884154	0.403498	0.493619	0.46665	1.03323	1.07991	1.00971	1.04443	1.13612	1.12304	1.19117	1.14475	1.07074	0.275873	0.403862	0.392395	1.10725	1.20505	1.1044	0.99663	1.13524	1.12515	1.23833	1.19291	1.14816
	13	1.01694	1.07301	1.07276	0.958745	1.03493	0.900904	0.922644	1.00924	1.06011	1.18257	1.01346	0.9548	0.429369	0.579149	0.54735	0.91653	0.994493	1.00945	0.926052	1.11793	1.062	1.17781	1.11215	0.899642	0.392608	0.47823	0.454589	0.93267	1.05926	0.949867	1.01024	1.1095	1.1135	1.1397	1.13926	1.05663	0.28038	0.396288	0.384341	1.13676	1.20224	1.06587	0.929717	1.10132	1.08783	1.20502	1.09218	1.13858
	13.2	0.97239	1.04557	0.997642	0.888582	1.02498	0.862603	0.793984	0.906891	1.07855	1.14708	0.954761	0.89576	0.433937	0.57457	0.535315	0.900161	1.01539	0.986306	0.966192	1.06419	1.04859	1.16115	1.06706	0.852373	0.394296	0.459087	0.441407	1.03174	1.12579	1.03308	1.03417	1.1143	1.13971	1.17554	1.13488	1.00678	0.292295	0.381307	0.380978	1.10054	1.21854	1.08055	0.961084	1.09638	1.12987	1.22403	1.18984	1.10383
	13.4	0.826254	1.08107	1.09981	0.933337	0.990821	0.824151	0.909381	0.946959	1.0549	1.17214	1.00025	0.810628	0.416475	0.565888	0.523686	0.97618	1.06902	1.03698	0.938618	1.12515	1.1053	1.21086	1.11694	0.856178	0.375513	0.416665	0.438387	1.04245	1.15578	1.02899	1.04022	1.1524	1.18679	1.19386	1.13512	0.999514	0.285485	0.355879	0.329439	1.11906	1.22077	1.10482	1.00542	1.13226	1.12828	1.24553	1.16576	1.11163
	13.6	1.0071	1.10415	1.01586	0.994164	1.0011	0.936951	0.991124	1.01279	1.13315	1.18406	1.02872	0.827703	0.417765	0.560163	0.50673	0.988425	1.05421	1.00687	0.972534	1.10592	1.08226	1.20544	1.11779	0.890528	0.3756	0.408857	0.452789	1.04259	1.15478	0.994008	1.02876	1.1511	1.14698	1.19459	1.15036	1.09653	0.292905	0.353583	0.349387	1.10662	1.21511	1.10623	0.969748	1.10682	1.10752	1.23367	1.171	1.14123
	13.8	0.986483	1.08144	1.00695	0.919886	1.02266	0.9193	0.905	0.963768	1.11434	1.1335	0.934886	0.859297	0.418807	0.557479	0.496486	1.01584	1.02792	0.984983	0.940798	1.11179	1.07178	1.16935	1.07466	0.901649	0.374985	0.415642	0.469601	0.981613	1.12559	0.996406	1.04147	1.09986	1.06689	1.15103	1.16073	1.01772	0.308653	0.356645	0.36104	1.05897	1.20793	1.04992	0.94034	1.08473	1.12297	1.2363	1.16749	1.12977
	14	0.918171	1.10512	1.00226	0.925542	1.0841	1.05101	0.864089	0.785609	1.09788	1.07158	0.872823	0.888868	0.437071	0.488173	0.487864	0.969072	1.12171	1.07053	1.01389	1.12659	1.11044	1.22299	1.13697	0.80598	0.354443	0.36785	0.46339	1.0964	1.20353	1.0911	1.09035	1.15685	1.20097	1.21633	1.19045	0.942649	0.257518	0.340254	0.346511	1.15445	1.23334	1.0993	1.04101	1.08612	1.12556	1.25334	1.20241	1.09651
	14.2	0.914326	1.13337	1.03314	0.844333	1.09438	0.87625	0.786338	1.12985	1.04657	1.0269	0.877507	0.970107	0.256932	0.449189	0.408156	1.08828	1.18739	1.11538	1.07674	1.10115	1.13484	1.17446	1.1989	0.83773	0.299928	0.248557	0.334918	1.09777	1.23578	1.10703	1.08636	1.1548	1.19864	1.19716	1.21856	0.850251	0.198827	0.257303	0.287349	1.15932	1.24147	1.14105	1.09309	1.07774	1.13111	1.24617	1.21618	1.13175
	14.4	0.794006	1.18943	1.01119	0.94898	1.04152	0.831347	0.938239	1.1299	1.10309	1.1277	1.03927	0.888202	0.254547	0.447092	0.39275	1.07419	1.05467	1.06574	1.0266	1.09335	1.10253	1.21196	1.12603	0.886775	0.301584	0.293901	0.327202	1.08305	1.17063	1.0701	1.05307	1.13025	1.12416	1.21188	1.08911	0.940514	0.205639	0.298177	0.311653	1.13751	1.23231	1.11182	1.02523	1.08672	1.06251	1.23465	1.14288	1.1036
	14.6	0.86622	1.18229	1.04163	0.863354	1.02494	0.924193	0.969331	1.06105	1.11084	1.12077	0.967603	0.880529	0.254742	0.44262	0.391794	1.08912	0.94985	1.00024	0.995663	1.06226	1.04256	1.19744	1.1077	0.851166	0.304898	0.341662	0.332828	1.02916	1.16345	1.03631	1.02144	1.08065	1.08558	1.19949	0.982641	0.831484	0.207186	0.316384	0.315086	1.13346	1.22325	1.11651	0.981275	1.09191	1.12517	1.23296	1.19878	1.13918
	14.8	0.934299	1.15128	0.976266	0.979895	1.11298	0.786343	0.923349	0.930014	1.16154	1.09165	0.901774	0.871345	0.261382	0.465579	0.404094	0.996186	0.992579	1.01852	0.908289	1.06479	1.01588	1.08116	0.998793	0.889613	0.312555	0.386617	0.457013	1.00229	1.043	0.931555	1.02644	1.04358	0.992851	1.11	1.02182	0.775305	0.246143	0.372263	0.300063	1.03121	1.19111	1.06477	0.909287	1.07505	1.04384	1.21231	1.07365	1.11761
	15	0.89963	1.19025	1.08735	0.988431	1.12543	0.923166	1.01149	1.05103	1.15231	1.1603	0.960832	0.929588	0.264793	0.469037	0.404412	0.938927	0.961917	1.02071	0.944604	1.01308	1.03189	1.19252	1.11734	0.849151	0.328039	0.394138	0.493196	1.00561	1.0838	0.997709	1.01434	1.05102	1.03201	1.15098	1.09191	0.859592	0.253956	0.350664	0.336888	1.04853	1.21328	1.03845	0.950107	1.03672	1.11025	1.2206	1.19662	1.13937
	15.2	0.918167	1.15183	0.840952	0.901529	0.924137	0.773242	0.901451	0.992463	1.12682	1.03726	0.780598	0.954695	0.26654	0.464684	0.403948	0.951507	0.914833	1.00138	1.00545	1.1299	1.05713	1.18215	1.08148	0.874272	0.326692	0.39881	0.477467	0.991448	1.17447	0.980382	1.03642	1.12711	1.06475	1.20558	1.13686	0.75157	0.247145	0.344741	0.321668	0.980365	1.21744	1.09555	0.995491	1.04626	1.10997	1.24675	1.07493	1.09688
	15.4	0.854196	1.16536	0.98966	0.926367	1.0144	0.886958	0.964319	1.13862	1.16303	1.15091	0.967957	1.00242	0.273779	0.45981	0.401834	1.01046	1.00383	1.00559	0.916398	1.01306	0.956989	1.14467	1.04172	0.886039	0.329769	0.380413	0.466275	0.932743	1.06292	0.992798	0.996868	1.05129	0.964505	1.15003	1.00933	0.87358	0.241571	0.346219	0.301087	0.929243	1.20425	0.970778	0.919844	1.04224	1.05402	1.24081	1.17846	1.14494
	15.6	0.898298	1.1309	0.972923	0.927133	1.10458	0.922145	1.01106	1.13648	1.11764	1.09594	0.969221	0.948808	0.275308	0.452698	0.399315	1.0762	1.00035	0.99405	0.948339	1.04244	0.975782	1.16686	1.05502	0.950273	0.32324	0.36822	0.45177	0.979602	1.04099	0.889553	1.0185	1.00289	0.926708	1.0808	0.993398	0.955731	0.238014	0.345181	0.320993	0.949628	1.2033	1.0365	0.932826	1.02696	1.07873	1.21731	1.04192	1.14516
	15.8	0.856479	1.13372	1.05282	0.835617	0.95769	0.87113	1.06629	1.161	1.12775	1.1477	1.03588	0.9008	0.275644	0.444158	0.396437	1.05635	0.928953	0.956886	0.853397	0.95471	0.891904	1.12428	0.901951	0.897167	0.317681	0.367899	0.436929	0.871091	0.982222	0.941117	0.970309	0.897401	0.834988	1.08107	0.998313	0.956043	0.23061	0.338445	0.321641	0.848705	1.18212	1.04653	0.879053	1.0052	0.979984	1.17233	1.02799	1.12904
	16	0.866257	1.15518	0.986552	0.888886	0.957472	0.875593	0.897996	1.06024	1.06213	1.02799	0.950391	0.948429	0.278337	0.432825	0.399731	1.04991	0.973978	0.998402	0.873036	0.947534	0.952405	1.05409	1.00917	0.842774	0.297321	0.410167	0.425923	0.901811	1.02564	0.84381	0.929273	0.958375	0.866213	1.12278	0.895144	0.835616	0.235496	0.321778	0.278212	0.853278	1.17205	0.990516	0.842759	0.996329	0.886692	1.19117	0.973424	1.1253
	phiM1
		Mock infection (MOI=0)												Phage infection (MOI=0.0001)												Phage infection (MOI=0.001)												Phage infection (MOI=0.01)
		WT (pBR322)			WT pTA46 (ToxIN)			1xM1 (pBR322)			3xM1 (pBR322)			WT (pBR322)			WT pTA46 (ToxIN)			1xM1 (pBR322)			3xM1 (pBR322)			WT (pBR322)			WT pTA46 (ToxIN)			1xM1 (pBR322)			3xM1 (pBR322)			WT (pBR322)			WT pTA46 (ToxIN)			1xM1 (pBR322)			3xM1 (pBR322)
	Time (hours)	1	2	3	1	2	3	1	2	3	1	2	3	1	2	3	1	2	3	1	2	3	1	2	3	1	2	3	1	2	3	1	2	3	1	2	3	1	2	3	1	2	3	1	2	3	1	2	3
	0	0.262175	0.247499	0.241627	0.282385	0.291091	0.272399	0.263197	0.283706	0.272585	0.283313	0.261483	0.274249	0.280286	0.273475	0.263764	0.292955	0.305768	0.285158	0.260957	0.285242	0.27648	0.289731	0.273642	0.275361	0.278368	0.273948	0.253593	0.282182	0.306449	0.289617	0.280691	0.270181	0.279591	0.288678	0.275061	0.281698	0.279183	0.265558	0.249504	0.280726	0.292388	0.27211	0.259234	0.285475	0.280597	0.289085	0.283216	0.278715
	0.199997	0.32628	0.287017	0.284219	0.302048	0.322904	0.289213	0.290689	0.292502	0.286005	0.307929	0.274201	0.29525	0.309674	0.304231	0.286357	0.312112	0.332671	0.293718	0.288562	0.295403	0.279311	0.30119	0.278544	0.299051	0.320831	0.286167	0.276249	0.304362	0.327871	0.293254	0.287011	0.298464	0.276228	0.284256	0.274314	0.301757	0.302278	0.280268	0.284664	0.30808	0.330183	0.270874	0.285083	0.30978	0.289205	0.301598	0.282472	0.293248
	0.399997	0.311478	0.289758	0.295432	0.313368	0.320439	0.299349	0.29572	0.303979	0.299387	0.31069	0.286578	0.305852	0.314257	0.312471	0.280268	0.319118	0.338952	0.300761	0.293089	0.297633	0.291201	0.299549	0.293548	0.309374	0.32816	0.295646	0.289016	0.323421	0.349807	0.301625	0.298095	0.293821	0.293453	0.292882	0.291237	0.31083	0.299232	0.299181	0.276863	0.302127	0.336517	0.29885	0.293169	0.301769	0.297292	0.307804	0.29767	0.304952
	0.599997	0.338896	0.302407	0.301044	0.334248	0.331745	0.320954	0.299448	0.325562	0.309933	0.333747	0.304107	0.316399	0.336738	0.324155	0.288082	0.351282	0.349652	0.332333	0.299008	0.315373	0.305854	0.325087	0.310893	0.31353	0.341771	0.302883	0.295194	0.322102	0.36736	0.335341	0.297539	0.311749	0.305968	0.316452	0.308755	0.321659	0.310043	0.305836	0.287742	0.32937	0.343491	0.316796	0.300844	0.323877	0.308059	0.336011	0.321982	0.315367
	0.799997	0.349428	0.31492	0.303422	0.345075	0.344198	0.331959	0.320564	0.334419	0.325608	0.33593	0.30867	0.324354	0.347465	0.33768	0.296942	0.351565	0.357842	0.344515	0.31946	0.330894	0.319805	0.33868	0.320136	0.322179	0.357058	0.326226	0.309115	0.338077	0.360548	0.338393	0.326219	0.328564	0.318927	0.321172	0.314878	0.322463	0.324211	0.32079	0.299625	0.331648	0.341634	0.321999	0.317077	0.352329	0.323583	0.339245	0.316552	0.318396
	0.999997	0.364611	0.337975	0.36918	0.35841	0.349053	0.348939	0.333349	0.353227	0.352392	0.348399	0.320306	0.3292	0.369284	0.360917	0.346725	0.377146	0.373529	0.371902	0.326592	0.334629	0.324848	0.343679	0.323198	0.333569	0.37714	0.343217	0.351848	0.340967	0.382591	0.364243	0.359252	0.32699	0.32373	0.334731	0.321454	0.337874	0.33561	0.347537	0.329197	0.327318	0.347696	0.319367	0.346518	0.340804	0.336873	0.357172	0.329115	0.326596
	1.2	0.382424	0.343575	0.372335	0.363477	0.36821	0.34633	0.343528	0.368285	0.363038	0.360898	0.330362	0.341418	0.399493	0.361668	0.352822	0.377909	0.39338	0.370938	0.33916	0.348024	0.338222	0.346755	0.334105	0.342946	0.399977	0.347817	0.362614	0.347079	0.402944	0.366506	0.366455	0.34117	0.333046	0.351603	0.331883	0.34753	0.351393	0.349204	0.346899	0.33125	0.358854	0.318845	0.351719	0.349004	0.335521	0.361643	0.341708	0.336631
	1.4	0.395802	0.352533	0.378074	0.378127	0.368213	0.351062	0.346937	0.369331	0.367083	0.363987	0.33608	0.352141	0.40242	0.370986	0.358496	0.394207	0.389749	0.383063	0.344729	0.355232	0.343701	0.360234	0.342494	0.347735	0.412267	0.354659	0.357216	0.348011	0.405427	0.375426	0.352442	0.350454	0.343832	0.369242	0.340129	0.352812	0.350272	0.346567	0.337528	0.34114	0.361401	0.326577	0.341621	0.362857	0.335983	0.375307	0.342118	0.341803
	1.6	0.406579	0.357071	0.390903	0.386479	0.378424	0.366776	0.359233	0.378361	0.379239	0.373674	0.34233	0.35316	0.407162	0.379339	0.376936	0.408105	0.400936	0.390936	0.352663	0.358426	0.356629	0.363213	0.349339	0.354573	0.416134	0.354892	0.368516	0.359814	0.404195	0.380406	0.372854	0.355815	0.348863	0.371671	0.345907	0.360453	0.355045	0.352165	0.352038	0.351223	0.375734	0.336061	0.351402	0.369476	0.34849	0.377623	0.343853	0.342296
	1.8	0.404064	0.374394	0.410918	0.397298	0.39103	0.381188	0.370543	0.391968	0.39289	0.393991	0.352282	0.366701	0.416492	0.396513	0.392865	0.402093	0.416024	0.39985	0.371504	0.370801	0.3685	0.379805	0.36043	0.371057	0.419282	0.372917	0.383306	0.368855	0.412285	0.393618	0.384031	0.367179	0.357251	0.393803	0.357658	0.379098	0.365668	0.362337	0.364645	0.358027	0.385393	0.346241	0.362471	0.379561	0.359624	0.394057	0.356552	0.355209
	2	0.407173	0.374607	0.406431	0.399394	0.403872	0.379939	0.374329	0.393305	0.388606	0.39297	0.361775	0.375271	0.413209	0.394078	0.388193	0.408796	0.420285	0.399292	0.370971	0.373477	0.36806	0.381016	0.36942	0.380606	0.414303	0.366051	0.375497	0.368817	0.419109	0.393565	0.375062	0.369177	0.365029	0.38885	0.363289	0.380676	0.354456	0.348539	0.340453	0.358491	0.39118	0.350887	0.355475	0.373959	0.349684	0.390204	0.359529	0.357288
	2.2	0.415346	0.383648	0.424868	0.415591	0.409539	0.398198	0.379356	0.406525	0.395219	0.399265	0.368804	0.379141	0.425504	0.401432	0.399176	0.425651	0.436003	0.40592	0.383235	0.386427	0.374905	0.385015	0.37521	0.39096	0.419248	0.365464	0.379077	0.377763	0.431316	0.406459	0.371855	0.371418	0.365095	0.401583	0.370365	0.388912	0.309633	0.278362	0.256139	0.370086	0.388791	0.356833	0.335784	0.355512	0.326897	0.394875	0.367413	0.365743
	2.4	0.411064	0.392707	0.41399	0.423359	0.424136	0.399304	0.388328	0.410718	0.406822	0.406273	0.37886	0.389757	0.428514	0.398206	0.3931	0.420655	0.45485	0.411607	0.381687	0.392274	0.386864	0.393179	0.389192	0.400432	0.400416	0.358177	0.353238	0.394587	0.447096	0.410571	0.375892	0.376433	0.368044	0.404771	0.38117	0.400906	0.256963	0.224627	0.207365	0.381633	0.404507	0.370981	0.3088	0.346341	0.312729	0.40107	0.373865	0.373078
	2.6	0.435874	0.398064	0.42524	0.429359	0.429603	0.41863	0.394493	0.41795	0.40841	0.415435	0.387874	0.401415	0.433132	0.400488	0.396066	0.433307	0.479334	0.420848	0.387512	0.396209	0.391319	0.400735	0.393118	0.405886	0.412048	0.363462	0.369669	0.39624	0.476983	0.414431	0.373634	0.382365	0.372431	0.410648	0.388361	0.406218	0.231112	0.218955	0.204155	0.391923	0.400962	0.373255	0.297525	0.341929	0.302736	0.401264	0.37861	0.379342
	2.8	0.438177	0.403904	0.421831	0.439377	0.443055	0.431	0.410602	0.42651	0.419013	0.425251	0.39781	0.408776	0.446421	0.408645	0.399949	0.462741	0.468927	0.434868	0.392942	0.404742	0.39901	0.41102	0.406693	0.412563	0.408915	0.360379	0.364108	0.415651	0.491348	0.42577	0.381054	0.38853	0.380534	0.421023	0.397704	0.415876	0.22933	0.214181	0.19539	0.399695	0.450438	0.383262	0.292381	0.343569	0.298846	0.402245	0.391087	0.394318
	3	0.454424	0.412978	0.428371	0.448008	0.473799	0.455414	0.415984	0.437581	0.431924	0.437894	0.40555	0.416226	0.448827	0.41759	0.398244	0.482416	0.496749	0.444412	0.409669	0.422943	0.408731	0.438405	0.414885	0.430635	0.404428	0.35408	0.355872	0.427158	0.508001	0.447192	0.386414	0.398678	0.384867	0.430881	0.406973	0.425829	0.217804	0.192856	0.186613	0.420915	0.488367	0.394873	0.284807	0.341365	0.290021	0.417437	0.392827	0.402554
	3.2	0.471909	0.421021	0.441787	0.455062	0.495005	0.462419	0.426576	0.441455	0.438017	0.448389	0.419082	0.425697	0.456516	0.408354	0.396262	0.497893	0.533367	0.457677	0.409809	0.424737	0.409766	0.440505	0.423568	0.443217	0.381991	0.318954	0.309392	0.44619	0.540636	0.451221	0.384015	0.40079	0.392134	0.442526	0.41486	0.437382	0.212124	0.189518	0.170777	0.435994	0.485234	0.402605	0.27006	0.321993	0.271297	0.424665	0.402361	0.410791
	3.4	0.486847	0.43633	0.452093	0.466944	0.488702	0.487699	0.432707	0.453084	0.459512	0.454332	0.425216	0.440312	0.453226	0.408867	0.396184	0.517424	0.538847	0.471378	0.421282	0.449609	0.437514	0.459691	0.431051	0.459799	0.321683	0.254727	0.237079	0.466517	0.539304	0.470919	0.38694	0.406472	0.395892	0.445202	0.429069	0.44756	0.197031	0.176171	0.160363	0.448651	0.507087	0.426303	0.248703	0.301976	0.246544	0.434582	0.410984	0.422563
	3.6	0.486778	0.440635	0.46062	0.466933	0.496064	0.502715	0.445047	0.468776	0.465903	0.467602	0.435515	0.44543	0.438341	0.401898	0.391702	0.530733	0.561457	0.487731	0.428448	0.454417	0.445548	0.467584	0.444736	0.471309	0.259737	0.21813	0.204106	0.483536	0.555525	0.495477	0.386432	0.416932	0.395901	0.455813	0.438506	0.462888	0.175792	0.156251	0.149654	0.469675	0.537106	0.437089	0.230257	0.288125	0.232606	0.441808	0.423983	0.428716
	3.8	0.506253	0.445556	0.4706	0.483113	0.540735	0.515506	0.448908	0.471481	0.473403	0.475422	0.437097	0.453175	0.431995	0.394268	0.382881	0.523113	0.568144	0.499179	0.437489	0.463575	0.438309	0.501793	0.454996	0.480614	0.240367	0.207862	0.19243	0.492732	0.576451	0.496451	0.397174	0.421265	0.402531	0.474221	0.445049	0.464461	0.152937	0.140869	0.133756	0.479647	0.518255	0.453799	0.219769	0.274676	0.219597	0.458148	0.430908	0.437147
	4	0.527923	0.459641	0.493803	0.504229	0.543354	0.54964	0.471708	0.489556	0.498318	0.491083	0.455658	0.461113	0.434671	0.410815	0.395398	0.571336	0.610535	0.531611	0.449323	0.488638	0.447158	0.507323	0.457032	0.497849	0.248057	0.210085	0.197102	0.518231	0.604801	0.527196	0.396903	0.433664	0.407726	0.498029	0.45768	0.480772	0.146536	0.134781	0.133049	0.492446	0.563236	0.47046	0.214508	0.271806	0.212664	0.469931	0.440705	0.453559
	4.2	0.548312	0.487375	0.513673	0.53436	0.551586	0.561004	0.488915	0.524748	0.516584	0.505701	0.468502	0.475508	0.435215	0.390383	0.36431	0.574804	0.628159	0.547579	0.466204	0.512136	0.477108	0.531264	0.46894	0.530242	0.227784	0.200467	0.176786	0.531161	0.627032	0.557281	0.403655	0.449511	0.41609	0.495497	0.474772	0.49097	0.141808	0.130296	0.125271	0.509049	0.610447	0.505877	0.212275	0.264873	0.210388	0.485808	0.468022	0.464013
	4.4	0.574233	0.50561	0.552696	0.538871	0.622666	0.589765	0.515147	0.540448	0.537926	0.526525	0.465523	0.482251	0.403952	0.334372	0.315118	0.61367	0.653305	0.574146	0.478828	0.533839	0.484738	0.530162	0.477795	0.548329	0.20485	0.177771	0.167844	0.547037	0.648916	0.589803	0.41657	0.453413	0.426111	0.499123	0.48419	0.518693	0.137901	0.130243	0.130675	0.546031	0.606723	0.510595	0.20631	0.246198	0.19998	0.513296	0.480261	0.484254
	4.6	0.592219	0.512068	0.558349	0.541171	0.614344	0.615281	0.513275	0.545823	0.560522	0.553218	0.477396	0.497491	0.342308	0.272696	0.246372	0.635185	0.689075	0.593946	0.513828	0.55904	0.502365	0.572349	0.487535	0.575123	0.185009	0.167985	0.153744	0.559101	0.694444	0.62232	0.413452	0.46836	0.42789	0.529632	0.50375	0.542681	0.136029	0.128294	0.123866	0.577113	0.673144	0.536114	0.204932	0.232739	0.196225	0.507336	0.490462	0.487114
	4.8	0.615841	0.528872	0.574097	0.526894	0.651504	0.626921	0.515286	0.547207	0.583505	0.57743	0.494879	0.509781	0.297253	0.241026	0.215856	0.659597	0.70315	0.602583	0.528398	0.588757	0.536036	0.583641	0.50041	0.621333	0.169216	0.154368	0.145797	0.619258	0.720369	0.623689	0.424633	0.489273	0.434798	0.570622	0.523333	0.568359	0.136656	0.126531	0.126897	0.566511	0.720997	0.555704	0.203585	0.21991	0.192099	0.553766	0.50903	0.501182
	5	0.633842	0.553442	0.59892	0.551513	0.706869	0.694311	0.547891	0.569107	0.611082	0.608	0.507215	0.525626	0.281616	0.233373	0.204636	0.70255	0.699815	0.639108	0.55112	0.632627	0.55082	0.651792	0.510713	0.636479	0.156198	0.152273	0.14224	0.63981	0.750135	0.668142	0.428046	0.521233	0.439241	0.591558	0.562416	0.593395	0.134958	0.128491	0.127609	0.589593	0.740665	0.58868	0.200988	0.212679	0.193555	0.557741	0.52933	0.528049
	5.2	0.672169	0.576721	0.622338	0.573143	0.724129	0.693733	0.571629	0.579074	0.637518	0.604377	0.510401	0.544279	0.277434	0.231674	0.192419	0.708549	0.763707	0.665575	0.575844	0.662309	0.598994	0.642861	0.518687	0.613576	0.153853	0.148161	0.142377	0.686696	0.790429	0.688354	0.447498	0.53159	0.447561	0.591075	0.559025	0.579927	0.132988	0.130686	0.121313	0.623849	0.763678	0.603735	0.193797	0.206575	0.189209	0.61444	0.542281	0.531559
	5.4	0.691686	0.588711	0.654969	0.602066	0.787198	0.729216	0.612604	0.590877	0.629228	0.610985	0.521008	0.579543	0.250455	0.202574	0.178557	0.748535	0.813256	0.699397	0.603217	0.686823	0.623841	0.669154	0.529926	0.640271	0.151789	0.143858	0.13986	0.680757	0.847738	0.754832	0.456857	0.582666	0.458541	0.546044	0.591563	0.627277	0.13349	0.129129	0.120275	0.672641	0.818637	0.642816	0.191333	0.201666	0.191301	0.638181	0.586358	0.559428
	5.6	0.73808	0.616959	0.684715	0.622757	0.78779	0.783555	0.604331	0.635435	0.665313	0.658173	0.535302	0.577891	0.239778	0.183242	0.172003	0.792445	0.867182	0.710645	0.618499	0.731094	0.605498	0.719135	0.539322	0.688674	0.154329	0.148974	0.139648	0.678359	0.887549	0.792685	0.47316	0.54998	0.467136	0.56749	0.593474	0.64587	0.133559	0.131537	0.121197	0.693388	0.85903	0.693506	0.190046	0.197279	0.190107	0.663197	0.570602	0.571335
	5.8	0.739478	0.646273	0.700438	0.650384	0.873347	0.805962	0.664648	0.669521	0.689558	0.677412	0.554279	0.633369	0.196412	0.16769	0.161447	0.825312	0.918148	0.777885	0.654517	0.772983	0.659656	0.790973	0.556562	0.725236	0.147886	0.144438	0.136327	0.733112	0.922819	0.795391	0.48236	0.626691	0.477207	0.630213	0.613697	0.678407	0.130398	0.128464	0.119674	0.769644	0.80721	0.727279	0.186669	0.193306	0.186188	0.686818	0.597792	0.586424
	6	0.761726	0.663973	0.73592	0.667555	0.873122	0.855266	0.691208	0.682048	0.761156	0.696106	0.582897	0.650737	0.183681	0.159986	0.158378	0.857974	0.942996	0.792348	0.685037	0.817739	0.681365	0.841761	0.585875	0.776998	0.149986	0.142695	0.134723	0.768686	0.952316	0.863309	0.488272	0.581758	0.482895	0.630737	0.64413	0.704754	0.130658	0.127821	0.118566	0.780185	0.916575	0.734688	0.189541	0.190443	0.187035	0.702219	0.606925	0.617809
	6.2	0.77988	0.691884	0.725026	0.686678	0.868706	0.865569	0.69207	0.71341	0.774626	0.723738	0.626166	0.750058	0.17731	0.164987	0.159007	0.903125	0.949845	0.848958	0.651157	0.809036	0.74585	0.843356	0.62489	0.768098	0.153043	0.145124	0.135367	0.772477	0.977473	0.914673	0.502213	0.645501	0.500864	0.681816	0.651827	0.739482	0.132043	0.130377	0.118634	0.79507	0.934318	0.769581	0.188154	0.190861	0.190422	0.761815	0.619765	0.633575
	6.4	0.813514	0.736836	0.791519	0.723375	0.893647	0.89933	0.759921	0.722236	0.807991	0.741333	0.6306	0.777034	0.169762	0.153233	0.154372	0.934882	0.956839	0.869801	0.758076	0.78459	0.754969	0.809647	0.651006	0.788797	0.147661	0.142308	0.13501	0.773988	1.004	0.933683	0.516436	0.695936	0.513442	0.77442	0.698469	0.767125	0.130634	0.129235	0.118321	0.827005	0.92822	0.806442	0.18558	0.188194	0.184421	0.817824	0.650907	0.667718
	6.6	0.829774	0.764647	0.757853	0.73062	0.896599	0.894524	0.757637	0.736901	0.839156	0.757586	0.667512	0.810749	0.171502	0.155522	0.148584	0.916962	1.02102	0.872566	0.787901	0.736813	0.728121	0.891239	0.690514	0.906431	0.148146	0.140168	0.134592	0.792604	1.02134	0.935729	0.5447	0.674622	0.554034	0.713997	0.735347	0.813354	0.130245	0.127508	0.11856	0.863478	0.972602	0.850501	0.189354	0.189278	0.187985	0.776635	0.664289	0.681145
	6.8	0.869546	0.804649	0.83388	0.695918	0.941516	0.928186	0.842316	0.737147	0.868632	0.815809	0.711635	0.823689	0.172044	0.159648	0.150147	0.974991	1.03688	0.869151	0.813441	0.740466	0.728208	0.94141	0.713383	0.879183	0.149965	0.141619	0.135218	0.79785	1.05792	0.986395	0.55216	0.733253	0.534557	0.728953	0.774771	0.817473	0.131708	0.128798	0.118768	0.919458	1.00996	0.880728	0.183893	0.18845	0.185052	0.842225	0.647858	0.701369
	7	0.875174	0.823265	0.863199	0.733622	0.967805	0.902943	0.835187	0.766296	0.87155	0.801286	0.705248	0.846728	0.168657	0.16036	0.149273	0.966795	1.04463	0.913853	0.898973	0.812434	0.863647	0.997329	0.721353	0.843866	0.149552	0.141211	0.135153	0.808931	1.07423	0.965883	0.565271	0.783771	0.548963	0.840316	0.781413	0.796293	0.130692	0.1286	0.118701	0.893668	1.0394	0.926763	0.187006	0.187205	0.18166	0.892576	0.696972	0.698771
	7.2	0.812845	0.875389	0.906435	0.772803	0.98558	0.933319	0.81513	0.726768	0.910082	0.820633	0.72195	0.864147	0.166569	0.157452	0.147711	1.00843	1.06004	0.951611	0.863126	0.87852	0.87389	0.988842	0.768913	0.981105	0.148255	0.138907	0.134313	0.828535	1.07918	1.01656	0.602152	0.750968	0.585709	0.870957	0.832848	0.809141	0.128603	0.127694	0.118886	0.904258	1.05094	0.942021	0.184258	0.186697	0.181716	0.934817	0.70305	0.78254
	7.4	0.863405	0.828972	0.960757	0.707409	0.989051	0.981648	0.941608	0.709804	0.926878	0.872506	0.849273	0.939083	0.169893	0.156603	0.147435	1.03215	1.06587	0.941764	0.90727	0.934095	0.815855	0.896847	0.775534	0.963189	0.148508	0.138899	0.13439	0.851525	1.08634	1.03211	0.602601	0.704312	0.634032	0.875437	0.847535	0.82497	0.129823	0.127111	0.119157	0.943417	1.068	0.951278	0.187653	0.187279	0.180348	0.928051	0.672102	0.723933
	7.6	0.8367	0.87229	0.979129	0.786727	1.01852	0.995672	0.94805	0.761412	0.913733	0.885743	0.859993	0.932051	0.169937	0.159122	0.148631	0.995155	1.10496	0.940546	0.973529	0.949862	0.754463	0.87632	0.792836	1.02002	0.149305	0.1401	0.135467	0.847641	1.09605	1.03013	0.617889	0.742906	0.636894	0.846491	0.760556	0.840783	0.130555	0.127875	0.119485	0.986551	1.06912	0.954302	0.18242	0.189316	0.180591	0.923183	0.724113	0.813515
	7.8	0.883195	0.774413	0.889281	0.72129	1.04024	0.967438	0.839432	0.760316	0.89979	0.89831	0.917438	0.865102	0.165586	0.15526	0.146087	1.02337	1.11514	0.972025	0.938433	0.969638	0.741938	0.916143	0.799396	1.03173	0.146499	0.138065	0.134366	0.857929	1.13857	1.05571	0.637889	0.828214	0.63145	0.806814	0.790291	0.82935	0.128947	0.125541	0.118788	1.01379	1.08523	0.965231	0.185729	0.187228	0.181037	0.963777	0.771903	0.805337
	8	0.782495	0.867071	0.974459	0.79648	1.04924	0.987156	0.964849	0.751166	0.887396	0.898097	0.809128	1.00154	0.167969	0.156204	0.146442	1.05099	1.11025	0.907369	0.938608	0.957446	0.734797	0.979908	0.833892	1.02369	0.147789	0.138555	0.134147	0.873122	1.13225	1.05006	0.656521	0.914065	0.641334	0.805638	0.840231	0.862182	0.128209	0.126481	0.119473	1.01839	1.10682	0.973171	0.182361	0.188624	0.178907	0.992636	0.746605	0.772934
	8.2	0.793205	0.922544	0.985891	0.80131	1.04063	0.97273	1.0016	0.689563	0.943274	0.952895	0.843278	0.880185	0.162424	0.154011	0.145306	1.02737	1.10226	0.987938	0.97851	0.913669	0.759176	1.02956	0.91308	0.963759	0.147421	0.137514	0.134028	0.88867	1.12519	1.03885	0.714448	0.968731	0.69338	0.866863	0.987342	0.837769	0.12852	0.125094	0.11869	1.01453	1.12442	0.979571	0.182844	0.188451	0.179393	1.01524	0.83315	0.827646
	8.4	0.806498	0.745602	0.965362	0.803894	1.03641	1.02273	0.907954	0.738909	0.975285	0.939818	0.884657	0.89173	0.161693	0.152894	0.144424	0.994599	1.13132	0.972662	1.03223	0.868933	0.809209	1.03533	0.843291	0.935117	0.145617	0.136905	0.13338	0.89895	1.13633	1.05046	0.69868	0.950774	0.740867	0.910925	0.999846	0.888302	0.127499	0.125125	0.118336	1.02435	1.1176	0.986072	0.177749	0.188149	0.177711	1.03297	0.801342	0.864411
	8.6	0.872608	0.881631	0.89098	0.794559	1.02158	0.986178	1.02547	0.694406	0.912351	0.888411	0.997341	1.05243	0.159576	0.15199	0.143136	1.00583	1.13163	0.956159	1.03871	0.812204	0.887506	1.02214	0.878346	0.889704	0.144213	0.135957	0.132655	0.906959	1.17902	1.03758	0.732702	0.941976	0.811829	0.972211	0.952868	0.863292	0.1263	0.123525	0.117819	1.01153	1.1256	0.994676	0.173812	0.186469	0.173852	1.02232	0.898905	0.815344
	8.8	0.892218	0.763726	0.940219	0.758692	1.04486	1.00966	1.00855	0.738481	0.9685	0.964373	1.03108	0.883803	0.160278	0.151137	0.145113	1.05421	1.1221	0.982031	0.997534	0.823425	0.952133	1.04457	1.00309	0.939486	0.143969	0.136671	0.132703	0.904883	1.12762	1.07169	0.730858	0.890837	0.787085	0.947501	0.848946	0.947105	0.127622	0.12446	0.118828	1.01051	1.12353	0.995549	0.176073	0.188621	0.175707	1.01984	0.786145	0.812891
	9	0.852624	0.743272	0.990071	0.788996	1.04741	0.99278	0.985455	0.722348	0.974461	0.858786	1.04536	0.888332	0.159318	0.151378	0.143984	1.0496	1.14119	0.970303	0.956683	0.908626	1.01637	1.06906	1.05934	0.951709	0.143456	0.13541	0.131969	0.910974	1.13697	1.06831	0.768843	0.796265	0.7453	0.893332	0.873434	1.01861	0.126134	0.123359	0.117496	1.03065	1.12973	0.9988	0.173933	0.187139	0.175477	1.01127	0.94249	0.892184
	9.2	0.785464	0.727911	1.0188	0.778033	1.02921	0.983483	1.02403	0.708779	0.933756	0.854025	0.86658	0.968921	0.159517	0.150512	0.143306	1.03755	1.13974	0.932385	1.00675	0.94523	0.93859	1.08606	1.05323	1.03896	0.144464	0.13494	0.131567	0.923088	1.1714	1.07938	0.713945	0.804134	0.778162	0.882949	1.01836	0.921842	0.127949	0.122676	0.116746	1.06379	1.14605	1.01066	0.176172	0.186048	0.174064	1.02064	0.852608	0.862149
	9.4	0.877429	0.861806	0.88608	0.808857	1.03851	0.9638	0.952602	0.682523	0.926468	0.949672	0.863299	0.922496	0.158627	0.149607	0.143383	1.04319	1.12526	0.952828	1.05649	0.967824	0.895228	1.06423	1.06566	0.984718	0.143138	0.134814	0.131151	0.923454	1.16834	1.05795	0.760288	0.807019	0.812319	0.88519	1.08389	0.909421	0.124979	0.122375	0.11671	1.08238	1.1489	1.01482	0.173267	0.185733	0.17308	1.05488	0.970732	0.840508
	9.6	0.895896	0.777725	0.95681	0.829666	1.02642	0.978289	1.01934	0.756508	1.00386	0.885315	0.962653	0.942779	0.157606	0.148321	0.142763	1.0636	1.16147	0.982845	1.10505	0.993545	0.819675	1.01413	0.975597	0.926653	0.140939	0.134234	0.130504	0.937979	1.13252	1.08104	0.79146	0.803147	0.82391	0.860691	1.17109	0.985689	0.125845	0.122011	0.116193	1.11397	1.16608	1.0242	0.17273	0.187587	0.172721	1.05754	0.834489	0.864517
	9.8	0.93431	0.90951	1.02599	0.819624	1.01555	0.984462	1.00392	0.722897	0.920313	0.888616	0.99199	1.06184	0.156798	0.148884	0.143789	1.05379	1.13819	0.932426	1.04409	1.03533	0.854379	0.998663	0.906758	0.990523	0.141229	0.134764	0.131169	0.941354	1.18773	1.09084	0.683137	0.843258	0.856099	0.853838	1.07146	1.01628	0.12531	0.12289	0.116185	1.12774	1.17079	1.03122	0.17195	0.187773	0.171194	1.03686	0.992446	0.886466
	10	0.84698	0.826798	0.85979	0.865788	1.03521	0.986246	0.91873	0.758006	0.920591	0.98513	1.06837	0.916393	0.155821	0.147857	0.142119	1.00106	1.15081	0.930693	1.02223	0.981089	0.906353	0.944803	0.943767	0.979804	0.140696	0.133746	0.130412	0.944679	1.15975	1.09717	0.744896	0.876226	0.888422	0.877814	0.887309	0.962161	0.124156	0.121655	0.116362	1.11828	1.17001	1.0365	0.170259	0.188884	0.172126	1.0297	0.849753	0.846567
	10.2	0.892409	0.902506	0.97721	0.80379	0.994613	0.945534	0.954918	0.753604	0.856531	0.89965	0.932781	1.04464	0.155815	0.147407	0.142235	1.01604	1.13017	0.914187	0.993229	0.976826	0.999105	0.957812	1.02081	0.94828	0.139875	0.133407	0.129874	0.951087	1.1257	1.00999	0.793326	0.953018	0.938865	0.856826	1.00785	0.93044	0.124423	0.121583	0.11606	1.0901	1.18368	1.04688	0.169967	0.18953	0.171313	1.03128	1.01724	0.809931
	10.4	0.802932	0.696449	0.851958	0.813442	0.955669	0.988023	0.935728	0.794597	0.911009	0.913324	0.961445	1.06827	0.155233	0.145769	0.141542	1.03434	1.1357	0.898096	1.02152	0.984663	1.07708	0.981144	1.09005	0.96779	0.139546	0.133114	0.129811	0.948787	1.12687	1.05552	0.78063	1.0205	0.968576	0.806456	1.0643	0.998295	0.124416	0.121135	0.115734	1.05954	1.19859	1.05506	0.17194	0.190083	0.170449	1.05134	1.01382	0.857677
	10.6	0.972668	0.723303	0.812916	0.816324	1.00288	0.979796	0.917872	0.76972	0.906778	0.922845	1.0272	1.05493	0.155443	0.145983	0.14202	0.997297	1.15844	0.943941	1.1098	0.997697	1.06624	1.04096	1.10191	0.982112	0.140319	0.133566	0.129589	0.955767	1.11663	1.04273	0.825766	1.06084	0.956011	0.734387	1.17013	0.859616	0.124648	0.121886	0.116199	1.07387	1.21397	1.05166	0.169421	0.191164	0.170878	1.05065	0.907861	0.891105
	10.8	0.847147	0.723376	0.811281	0.822046	0.982666	0.92414	0.91819	0.701695	0.927996	0.939943	0.969793	0.900245	0.152845	0.144245	0.140895	1.03361	1.1392	0.936472	1.06981	1.03533	0.906131	1.11868	1.15017	1.00709	0.137264	0.132249	0.128831	0.956867	1.09477	1.08784	0.810211	1.09502	0.975552	0.710395	1.133	0.951113	0.12337	0.120748	0.115458	1.05365	1.19627	1.05713	0.16989	0.188661	0.169915	1.02772	0.971035	0.896531
	11	0.781549	0.720126	0.863704	0.798406	0.970347	0.869076	0.969	0.774405	0.910636	0.89619	1.02499	0.960027	0.153619	0.145557	0.141129	1.00007	1.12835	0.919116	1.02717	0.839682	0.831576	1.15737	1.20216	0.939875	0.138146	0.132588	0.129406	0.950555	1.11924	1.03235	0.775312	1.10388	0.986829	0.700176	0.992431	0.903623	0.123508	0.121083	0.115908	1.05248	1.14703	1.06368	0.175673	0.191663	0.170118	1.04338	1.06222	0.87298
	11.2	0.948992	0.735784	0.95619	0.808983	0.964795	0.956112	0.95647	0.759446	0.87052	0.981998	1.00197	0.990245	0.153186	0.145255	0.140805	0.973511	1.13177	0.87643	0.938628	0.874472	0.846636	0.958701	1.18286	0.900378	0.138088	0.132409	0.129574	0.939349	1.06839	1.03897	0.839238	1.09208	0.975303	0.688484	1.06223	0.952435	0.123548	0.121331	0.115393	1.09063	1.10447	1.06815	0.167925	0.192133	0.167441	1.04012	1.06661	0.877781
	11.4	0.870744	0.792437	0.798668	0.781383	0.949738	0.917888	0.876353	0.68322	0.862935	0.82572	0.995158	0.992714	0.151905	0.143941	0.139381	0.970271	1.11973	0.909869	1.00534	1.02569	0.946602	0.887776	1.17847	0.934218	0.136372	0.131253	0.128486	0.94783	1.16351	1.00816	0.798601	1.06614	0.977572	0.68848	1.16866	0.959851	0.122243	0.119882	0.115804	1.11148	1.10991	1.07688	0.166299	0.193746	0.168838	1.01305	1.06626	0.795817
	11.6	0.832261	0.686	0.759023	0.807479	0.895768	0.928862	0.933285	0.67855	0.879095	0.936685	1.03357	0.895011	0.151666	0.144576	0.139428	1.01243	1.10403	0.896718	1.10286	0.958391	1.04613	0.813084	1.18825	0.956809	0.136401	0.131487	0.128616	0.957276	1.10165	1.04366	0.816898	1.06777	0.981993	0.709938	0.990487	0.954494	0.122443	0.120454	0.115171	1.15235	1.12519	1.08285	0.167439	0.193883	0.16835	1.00776	1.06176	0.874831
	11.8	0.974538	0.832605	0.918303	0.781546	0.920314	0.943221	0.946523	0.747656	0.911673	0.936745	0.974914	0.974273	0.152021	0.14439	0.139381	1.007	1.10544	0.867016	1.04122	0.89642	1.08709	0.774031	1.10486	0.899374	0.135999	0.131646	0.128879	0.949541	1.04533	1.07185	0.856668	1.07191	0.977912	0.765085	1.05406	0.92487	0.122971	0.120651	0.116292	1.14195	1.15467	1.08922	0.167086	0.194811	0.16929	1.01899	1.07068	0.82061
	12	0.819127	0.712859	0.784218	0.787364	0.936963	0.827455	0.969579	0.693986	0.846114	0.910943	0.959468	0.949973	0.150069	0.143473	0.138847	0.971355	1.11424	0.911332	0.963361	0.814927	0.878337	0.759702	0.977109	0.901819	0.135506	0.130583	0.128723	0.934038	1.15454	0.989139	0.710578	1.04778	0.972535	0.847114	1.1522	0.854362	0.122225	0.12078	0.116384	1.09053	1.19443	1.09051	0.165032	0.194881	0.168139	0.992381	1.04275	0.827395
	12.2	0.811746	0.712501	0.804511	0.787754	0.951992	0.872355	0.938816	0.753413	0.950098	0.802557	0.944188	0.900207	0.150269	0.143293	0.138304	1.01297	1.12167	0.852984	0.967296	0.97564	0.896694	0.752722	1.00058	0.873653	0.135998	0.130599	0.128336	0.916666	1.16148	1.04636	0.837847	1.01402	0.976876	0.89415	0.923494	0.93135	0.121969	0.119975	0.115594	1.08348	1.23048	1.1024	0.16563	0.193805	0.166686	1.00079	1.04929	0.850553
	12.4	0.84119	0.67973	0.774767	0.772708	0.930474	0.846099	0.924155	0.735025	0.951352	0.902547	0.921181	0.930608	0.149473	0.142642	0.138759	1.03334	1.12359	0.861302	1.06239	0.897516	0.970884	0.744855	1.04621	0.861197	0.135392	0.130701	0.128683	0.89084	1.12879	0.975653	0.74803	0.973798	0.975335	0.946067	1.09219	0.734089	0.122331	0.120729	0.116467	1.05697	1.20455	1.10987	0.164387	0.196335	0.166734	1.03329	0.87192	0.856699
	12.6	0.867343	0.660713	0.808618	0.749898	0.869116	0.889185	0.949459	0.71423	0.798688	0.857541	0.979566	0.862242	0.148394	0.1416	0.138328	0.945672	1.0925	0.846223	1.09127	0.859191	1.0089	0.725732	1.12985	0.866149	0.134337	0.130187	0.128756	0.889061	1.084	1.02438	0.779453	0.970617	0.978111	1.04738	0.970884	0.902529	0.122059	0.120185	0.116652	1.02811	1.14501	1.1222	0.163573	0.196128	0.165482	0.970573	1.02027	0.792093
	12.8	0.849489	0.689548	0.851164	0.728221	0.875314	0.802015	0.845205	0.728183	0.916219	0.759701	0.919985	0.933372	0.147708	0.142694	0.137766	0.961418	1.08877	0.843874	0.999446	0.912496	0.925674	0.707907	1.18295	0.878019	0.134314	0.130634	0.129231	0.887075	1.08157	0.993061	0.836939	0.942482	0.984328	0.976307	1.05806	0.912509	0.122449	0.120802	0.11648	1.04438	1.0924	1.1265	0.165186	0.2003	0.165725	1.00731	1.02484	0.885696
	13	0.859323	0.756046	0.869872	0.735837	0.937885	0.862075	0.872584	0.681344	0.935374	0.729575	0.952785	0.801162	0.147878	0.142154	0.137495	0.972115	1.09717	0.857557	0.889257	0.939547	0.696174	0.9274	1.19529	0.821589	0.134104	0.130669	0.129709	0.904107	1.09586	0.982156	0.810814	0.907355	0.977273	0.756181	1.05982	0.767263	0.122815	0.121334	0.117323	1.09792	1.14988	1.13085	0.163012	0.20087	0.165205	0.997614	0.925731	0.861217
	13.2	0.8627	0.644633	0.782189	0.713126	0.890687	0.818443	0.817971	0.742755	0.901444	0.706863	0.922463	0.801202	0.147644	0.141507	0.137583	0.959361	1.0766	0.823306	0.875568	0.690757	0.804794	0.825467	1.22693	0.748963	0.134115	0.130523	0.129764	0.910441	1.09619	0.977741	0.869953	0.906082	0.971789	0.759746	1.06483	0.823971	0.122249	0.121607	0.11753	1.14983	1.14783	1.13665	0.163901	0.200674	0.165445	0.984889	1.04516	0.842392
	13.4	0.858981	0.64499	0.830817	0.715983	0.92324	0.815063	0.855475	0.712936	0.828343	0.876259	0.877362	0.825175	0.146804	0.141142	0.136949	0.907248	1.07222	0.818517	1.04566	0.840871	0.975623	0.74249	1.22534	0.720877	0.134125	0.130392	0.130125	0.938991	1.10211	0.916956	0.603825	0.892414	0.968299	0.81913	1.04533	0.890246	0.122286	0.121482	0.118294	1.10996	1.18012	1.14113	0.162485	0.200199	0.162839	0.973664	1.03046	0.796019
	13.6	0.894118	0.721334	0.832974	0.715152	0.909314	0.838567	0.958764	0.776085	0.842307	0.699319	0.882952	0.850043	0.146466	0.141064	0.138348	0.966911	1.06824	0.834244	1.0215	0.996569	0.911046	0.852632	1.21446	0.728369	0.134227	0.131148	0.132684	0.962735	1.12487	0.919521	0.822081	0.820049	0.954337	0.958996	1.04012	0.794966	0.12328	0.123444	0.119473	1.07196	1.23475	1.14405	0.162433	0.202541	0.163387	0.96156	0.970941	0.840682
	13.8	0.890759	0.655347	0.878892	0.711425	0.889748	0.854834	0.963201	0.750404	0.789337	0.856023	0.823943	0.870961	0.145973	0.141112	0.137679	0.977453	1.05565	0.814175	0.877645	0.684175	0.644183	0.965275	1.14684	0.768705	0.134311	0.131313	0.132854	0.969463	1.119	0.931164	0.878461	0.766021	0.940338	0.939958	1.06563	0.762554	0.123567	0.124181	0.11998	1.0694	1.16907	1.13916	0.161097	0.204276	0.163435	0.987191	1.04985	0.846586
	14	0.860507	0.754186	0.899206	0.711844	0.844702	0.82432	0.912572	0.720234	0.809441	0.864974	0.988855	0.740814	0.147138	0.141027	0.138596	0.952156	0.980348	0.821581	0.883837	0.922936	0.624131	0.87726	1.08873	0.826035	0.135905	0.132025	0.13351	0.892862	1.10612	0.94861	0.729185	0.716086	0.941529	1.01289	1.00959	0.750909	0.125396	0.124902	0.12204	1.06403	1.13298	1.13619	0.161038	0.206012	0.162699	0.948669	1.00302	0.827186
	14.2	0.843449	0.690996	0.819587	0.70896	0.832635	0.813902	0.880892	0.755248	0.801457	0.822404	0.819067	0.821602	0.146471	0.140753	0.138741	0.955374	0.979762	0.82757	0.75944	0.737414	0.733769	0.916705	1.15917	0.754028	0.136002	0.132164	0.134224	0.887197	1.11499	0.926454	0.740297	0.707841	0.940271	0.991801	0.981689	0.794133	0.126123	0.12541	0.123259	1.06931	1.15872	1.14456	0.161535	0.207854	0.163341	1.00882	0.961002	0.843653
	14.4	0.886513	0.777421	0.789806	0.717154	0.827771	0.801153	0.852228	0.720145	0.780645	0.721554	0.91709	0.783606	0.145439	0.139979	0.137696	0.91296	0.992368	0.803376	0.71897	0.895801	0.950348	0.940775	1.18874	0.769485	0.13532	0.131807	0.13479	0.842095	1.10797	0.9194	0.700997	0.722958	0.934183	0.950948	1.01686	0.791392	0.125365	0.12597	0.124116	1.15478	1.21502	1.1464	0.160138	0.203946	0.163859	0.938588	0.988411	0.857249
	14.6	0.844631	0.787475	0.853586	0.71914	0.787893	0.824863	0.853128	0.72241	0.831929	0.838051	0.880979	0.907001	0.145019	0.140031	0.138465	0.923641	1.02068	0.803958	0.776089	0.812054	0.822227	0.898598	1.20129	0.806524	0.136162	0.133286	0.137624	0.87234	1.10947	0.911912	0.802564	0.761362	0.941508	0.858212	1.03604	0.795764	0.126066	0.128505	0.125427	1.10967	1.10017	1.15288	0.159891	0.205956	0.16183	0.963215	1.00957	0.880004
	14.8	0.881025	0.741987	0.837561	0.713049	0.808497	0.812622	0.898357	0.708368	0.829998	0.812131	0.944864	0.791608	0.144521	0.14081	0.138392	0.916118	1.056	0.807659	0.818869	0.859853	0.57415	0.8986	1.16823	0.757853	0.137477	0.133695	0.138432	0.96096	1.11593	0.921461	0.614913	0.814675	0.946224	0.924536	0.813338	0.873334	0.126549	0.129254	0.125679	1.07686	1.13451	1.15431	0.158429	0.209532	0.161376	0.88536	1.04866	0.78997
	15	0.837685	0.753544	0.937232	0.711583	0.849104	0.791038	0.878966	0.704373	0.824067	0.716669	0.843663	0.886483	0.143686	0.139309	0.138437	0.911514	1.01253	0.810236	0.992428	0.963276	0.665518	1.03536	1.10972	0.798617	0.136131	0.133563	0.139217	0.908255	1.07839	0.916267	0.750473	0.832673	0.967183	0.880703	1.05257	0.736187	0.127637	0.130501	0.127924	1.03779	1.14399	1.14491	0.15791	0.21095	0.160254	0.925787	1.03345	0.864997
	15.2	0.822764	0.726219	0.893544	0.700579	0.797139	0.790487	0.82634	0.706578	0.780048	0.803449	0.838215	0.798389	0.142388	0.139066	0.136285	0.905613	0.996507	0.810302	0.97853	0.944123	0.957856	1.06849	1.08855	0.74721	0.136896	0.132683	0.13916	0.866688	1.01294	0.901233	0.6983	0.844261	0.971736	0.761708	1.01451	0.730079	0.125511	0.12968	0.127563	1.03722	1.15989	1.14558	0.155567	0.212656	0.158706	0.956056	1.0122	0.851168
	15.4	0.813394	0.778814	0.762406	0.706678	0.823515	0.785968	0.771777	0.716802	0.793258	0.801245	0.728109	0.706117	0.143688	0.140146	0.140318	0.913523	0.915025	0.814424	0.986245	0.986271	0.880779	1.04268	1.04944	0.800294	0.137885	0.135997	0.143793	0.898102	1.01614	0.901755	0.6934	0.858551	0.959536	0.762691	1.02483	0.761624	0.131349	0.13444	0.131537	1.01916	1.15108	1.14418	0.157503	0.218037	0.160524	0.868891	1.00596	0.792921
	15.6	0.860653	0.751949	0.924769	0.70864	0.811664	0.7932	0.756802	0.719944	0.77949	0.796315	0.744836	0.756272	0.143618	0.140641	0.140423	0.928784	0.880861	0.817467	0.801912	0.731547	0.939314	1.0216	1.05379	0.796043	0.139121	0.13722	0.146716	0.902066	1.05852	0.905367	0.695436	0.903863	0.961595	0.986447	1.02882	0.764357	0.131833	0.13725	0.134287	1.00258	1.20971	1.13464	0.156909	0.21904	0.160382	0.988198	0.92486	0.860142
	15.8	0.823213	0.774618	0.86873	0.712885	0.814881	0.765553	0.758638	0.748327	0.798755	0.765921	0.749476	0.781028	0.144755	0.14179	0.141855	0.901375	0.916207	0.825889	0.889574	0.76551	0.849128	1.04269	1.04088	0.82528	0.142316	0.139786	0.149817	0.89374	1.0777	0.913132	0.658877	0.950449	0.953615	1.00582	0.93867	0.761336	0.134052	0.140179	0.137053	1.09618	1.14153	1.12329	0.158207	0.214054	0.160758	0.895585	0.970845	0.862777
	16	0.83052	0.723266	0.903562	0.708543	0.833786	0.80328	0.785359	0.710804	0.79597	0.729189	0.769517	0.742227	0.144765	0.142115	0.142722	0.934975	0.95321	0.828236	0.949499	0.820563	0.814897	0.947698	0.868463	0.75004	0.143847	0.140662	0.152673	0.889101	0.965121	0.904087	0.640608	0.983584	0.957928	1.0375	0.985012	0.773402	0.136309	0.144081	0.139834	1.04518	1.07205	1.11276	0.155972	0.221723	0.159878	0.967744	0.99871	0.761104
[truncated: 48 more columns]
